# Supplementary material for: Characterization of degradation and heterozygote balance by simulation of the forensic DNA analysis process
Source: Int J Legal Med. 2016 Nov 3;131(2):303–17. doi: 10.1007/s00414-016-1453-x (PMC5306348; doi:10.1007/s00414-016-1453-x)
Supplement: Supplementary file 2 — (ZIP 8.17 MB) [file 414_2016_1453_MOESM2_ESM.zip]

Archive with 35 entries (35 files):
- Zotero_280716.bib
- aliquot_proportion_1500.pdf
- deg_grid.pdf
- dilution_vs_stain_diploid_1000_90.pdf
- dilution_vs_stain_haploid_1000_90.pdf
- discrete_possibilities_35.pdf
- discrete_possibilities_5.pdf
- example_intact_molecules_long.pdf
- example_intact_molecules_short.pdf
- extraction_efficiency_1000.pdf
- extraction_vs_aliquot.pdf
- model1-num-names.bst
- observed_green_yellow.pdf
- pcr_efficiency_500.pdf
- ranked_list.pdf
- sampled_alleles_35.pdf
- sampled_alleles_5.pdf
- simulated_green_yellow.pdf
- skl_vs_sim.pdf
- spbasic.bst
- spmpsci.bst
- spphys.bst
- svglov3.clo
- svjour3.cls
- tab_ce.png
- tab_degradation.png
- tab_epg.png
- tab_extraction.png
- tab_normalization.png
- tab_pcr.png
- tab_profile.png
- tab_sample.png
- tab_simulation.png
- template.bbl
- template.tex
