# Supplementary material for: Characterization of degradation and heterozygote balance by simulation of the forensic DNA analysis process
Source: Int J Legal Med. 2016 Nov 3;131(2):303–17. doi: 10.1007/s00414-016-1453-x (PMC5306348; doi:10.1007/s00414-016-1453-x)
Supplement: Supplementary file 2 — (ZIP 8.17 MB) [file 414_2016_1453_MOESM2_ESM.zip › Zotero_280716.bib]

@article{taberlet_reliable_1996,
	title = {Reliable genotyping of samples with very low {DNA} quantities using {PCR}.},
	volume = {24},
	issn = {0305-1048},
	url = {http://www.ncbi.nlm.nih.gov/pmc/articles/PMC146079/},
	abstract = {Our purpose was to identify an experimental procedure using PCR that provides a reliable genotype at a microsatellite locus using only a few picograms of template DNA. Under these circumstances, it is possible (i) that one allele of a heterozygous individual will not be detected and (ii) that PCR-generated alleles or 'false alleles' will arise. A mathematical model has been developed to account for stochastic events when pipetting template DNA in a very dilute DNA extract and computer simulations have been performed. Laboratory experiments were also carried out using DNA extracted from a bear feces sample to determine if experimental results correlate with the mathematical model. The results of 150 typing experiments are consistent with the proposed model. Based on this model and the level of observed false alleles, an experimental procedure using the multiple tubes approach is proposed to obtain reliable genotypes with a confidence level of 99\%. This multiple tubes procedure should be systematically used when genotyping nuclear loci of ancient or forensic samples, museum specimens and hair or feces of free ranging animals.},
	number = {16},
	urldate = {2016-07-28TZ},
	journal = {Nucleic Acids Research},
	author = {Taberlet, P and Griffin, S and Goossens, B and Questiau, S and Manceau, V and Escaravage, N and Waits, L P and Bouvet, J},
	month = aug,
	year = {1996},
	pmid = {8774899},
	pmcid = {PMC146079},
	pages = {3189--3194}
}

@article{westen_higher_2009,
	title = {Higher {Capillary} {Electrophoresis} {Injection} {Settings} as an {Efficient} {Approach} to {Increase} the {Sensitivity} of {STR} {Typing}},
	volume = {54},
	issn = {1556-4029},
	url = {http://onlinelibrary.wiley.com/doi/10.1111/j.1556-4029.2009.01022.x/abstract},
	doi = {10.1111/j.1556-4029.2009.01022.x},
	abstract = {Abstract:  Evidentiary traces may contain low quantities of DNA, and regularly incomplete short tandem repeat (STR) profiles are obtained. In this study, higher capillary electrophoresis injection settings were used to efficiently improve incomplete STR profiles generated from low-level DNA samples under standard polymerase chain reaction (PCR) conditions. The method involves capillary electrophoresis with higher injection voltage and extended injection time. STR peak heights increased six-fold. Inherent to the analysis of low-level DNA samples, we observed stochastic amplification artifacts, mainly in the form of allele dropout and heterozygous peak imbalance. Increased stutter ratios and allele drop-in were rarely seen. Upon STR typing of 10:1 admixed samples, the profile of the major component did not become overloaded when using higher injection settings as was observed upon elevated cycling. Thereby an improved profile of the minor component was obtained. For low-level DNA casework samples, we adhere to independent replication of the PCR amplification and boosted capillary electrophoresis.},
	language = {en},
	number = {3},
	urldate = {2016-07-28TZ},
	journal = {Journal of Forensic Sciences},
	author = {Westen, Antoinette A. and Nagel, Jord H. A. and Benschop, Corina C. G. and Weiler, Natalie E. C. and De Jong, Bas J. and Sijen, Titia},
	month = may,
	year = {2009},
	keywords = {Capillary electrophoresis, DNA typing, Forensic science, Low Copy Number, admixed samples, low-level DNA},
	pages = {591--598}
}

@article{benschop_evaluation_2015,
	title = {Evaluation of samples comprising minute amounts of {DNA}},
	volume = {55},
	issn = {1355-0306},
	url = {http://www.sciencedirect.com/science/article/pii/S1355030615000659},
	doi = {10.1016/j.scijus.2015.05.002},
	abstract = {Minute amounts of DNA representing only few diploid cells, may be interrogated using enhanced DNA profiling, which will be accompanied by stochastic amplification effects. Notwithstanding, a weight of evidence statistic may be calculated using current interpretation software. In this study, we profiled single donor, two- and three-person samples having only 3 pg to 12 pg of DNA per contributor using both standard and enhanced capillary electrophoresis (CE) injection settings. Likelihood ratios (LRs) were computed using LRmix Studio, compared for both types of profiles and examined in relation to the amount of DNA, drop-out level, number of detected alleles, peak heights and reproducibility of alleles. Especially for DNA profiles that were generated using enhanced CE, the obtained LRs could indicate strong evidence in favour of the prosecution (log10(LR) \&gt; 6), also when the amount of DNA represented about half of a diploid cell equivalent in the amplification. These results illustrate that an assessment of the criminalistic relevance of a sample carrying minute amounts of DNA is essential prior to applying enhanced interrogation techniques and/or calculating a weight of evidence statistic.},
	number = {5},
	urldate = {2016-07-28TZ},
	journal = {Science \& Justice},
	author = {Benschop, Corina C. G. and Haned, Hinda and Yoo, Seong Yeon and Sijen, Titia},
	month = sep,
	year = {2015},
	keywords = {Enhanced profiling, Forensic science, Likelihood ratios, Low template DNA, Relevance of the evidence, Trace DNA},
	pages = {316--322}
}

@article{templeton_direct_2015,
	title = {Direct {PCR} {Improves} the {Recovery} of {DNA} from {Various} {Substrates}},
	volume = {60},
	issn = {1556-4029},
	url = {http://onlinelibrary.wiley.com/doi/10.1111/1556-4029.12843/abstract},
	doi = {10.1111/1556-4029.12843},
	abstract = {This study reports on the comparison of a standard extraction process with the direct PCR approach of processing low-level DNA swabs typical in forensic investigations. Varying concentrations of control DNA were deposited onto three commonly encountered substrates, brass, plastic, and glass, left to dry, and swabbed using premoistened DNA-free nylon FLOQswabs™. Swabs (n = 90) were either processed using the DNA IQ™ kit or, for direct PCR, swab fibers ({\textasciitilde}2 mm2) were added directly to the PCR with no prior extraction. A significant increase in the height of the alleles (p {\textless} 0.005) was observed when using the direct PCR approach over the extraction methodology when controlling for surface type and mass of DNA deposited. The findings indicate the potential use of direct PCR for increasing the PCR product obtained from low-template DNA samples in addition to minimizing contamination and saving resources.},
	language = {en},
	number = {6},
	urldate = {2016-07-26TZ},
	journal = {Journal of Forensic Sciences},
	author = {Templeton, Jennifer E. L. and Taylor, Duncan and Handt, Oliva and Skuza, Pawel and Linacre, Adrian},
	month = nov,
	year = {2015},
	keywords = {DNA typing, Forensic science, Trace DNA, direct Polymerase Chain Reaction, human identification, short tandem repeats},
	pages = {1558--1562}
}

@article{blackie_dna_2016,
	title = {{DNA} profiles from clothing fibers using direct {PCR}},
	issn = {1547-769X, 1556-2891},
	url = {http://link.springer.com/article/10.1007/s12024-016-9784-y},
	doi = {10.1007/s12024-016-9784-y},
	abstract = {We report on the successful use of direct PCR amplification of single fibers from items of worn clothing. Items of clothing were worn throughout the course of a day, with the individual commencing regular activities. Single fibers were taken from the cuff of the clothing at regular intervals and amplified directly. The same areas were subjected to tape-lifting, and also amplified directly for comparison. The NGM™ kit that amplifies 15 STR loci plus amelogenin was used. A total of 35 single fiber samples were processed and analyzed from five items of clothing, with 81 \% of samples returning a profile of 14 alleles or more. All tape-lift samples amplified directly produced DNA profiles of 15 alleles or more. The aim was to develop a simple, operational method that could be used routinely in forensic science casework and that has the potential to generate more complete profiles, which would not be detected using standard extraction methods on this type of sample. For ease of implementation, the process also adheres to standard methods with no increase in the cycle number.},
	language = {en},
	urldate = {2016-07-25TZ},
	journal = {Forensic Science, Medicine, and Pathology},
	author = {Blackie, Renée and Taylor, Duncan and Linacre, Adrian},
	month = jul,
	year = {2016},
	pages = {1--5}
}

@article{digreus_contamination_2011,
	series = {Progress in {Forensic} {Genetics} 14Proceedings of the 24th {International} {ISFG} {Congress}},
	title = {Contamination monitoring in the forensic {DNA} laboratory and a simple graphical model for unbiased {EPG} classification},
	volume = {3},
	issn = {1875-1768},
	url = {http://www.sciencedirect.com/science/article/pii/S1875176811001508},
	doi = {10.1016/j.fsigss.2011.09.012},
	abstract = {Monitoring presence and level of background DNA in forensic DNA laboratory environments can be used to control work routines and cleaning procedures and to follow changes in these, as well as being an indicator for increased/decreased contamination risk. Previous monitoring routines as sampling and interpretation have not been standardised, making it difficult to compare between different sampling events and observe potential trends. Factor analysis was used to generate a simple graphical classification model for unbiased ranking of electropherograms, which can be modified according to user's need, taking into account number of detected alleles, markers and peak height.},
	number = {1},
	urldate = {2016-07-19TZ},
	journal = {Forensic Science International: Genetics Supplement Series},
	author = {Digréus, Pernilla and Andersson, Ann-Christin and Nordgaard, Anders and Ansell, Ricky},
	month = dec,
	year = {2011},
	keywords = {Background DNA, Contamination monitoring, DNA profiling, Forensic laboratory},
	pages = {e299--e300}
}

@article{kloosterman_error_2014,
	title = {Error rates in forensic {DNA} analysis: {Definition}, numbers, impact and communication},
	volume = {12},
	issn = {1872-4973},
	shorttitle = {Error rates in forensic {DNA} analysis},
	url = {http://www.sciencedirect.com/science/article/pii/S1872497314000908},
	doi = {10.1016/j.fsigen.2014.04.014},
	abstract = {Forensic DNA casework is currently regarded as one of the most important types of forensic evidence, and important decisions in intelligence and justice are based on it. However, errors occasionally occur and may have very serious consequences. In other domains, error rates have been defined and published. The forensic domain is lagging behind concerning this transparency for various reasons.

In this paper we provide definitions and observed frequencies for different types of errors at the Human Biological Traces Department of the Netherlands Forensic Institute (NFI) over the years 2008–2012. Furthermore, we assess their actual and potential impact and describe how the NFI deals with the communication of these numbers to the legal justice system.

We conclude that the observed relative frequency of quality failures is comparable to studies from clinical laboratories and genetic testing centres. Furthermore, this frequency is constant over the five-year study period. The most common causes of failures related to the laboratory process were contamination and human error. Most human errors could be corrected, whereas gross contamination in crime samples often resulted in irreversible consequences. Hence this type of contamination is identified as the most significant source of error. Of the known contamination incidents, most were detected by the NFI quality control system before the report was issued to the authorities, and thus did not lead to flawed decisions like false convictions. However in a very limited number of cases crucial errors were detected after the report was issued, sometimes with severe consequences. Many of these errors were made in the post-analytical phase.

The error rates reported in this paper are useful for quality improvement and benchmarking, and contribute to an open research culture that promotes public trust. However, they are irrelevant in the context of a particular case. Here case-specific probabilities of undetected errors are needed. These should be reported, separately from the match probability, when requested by the court or when there are internal or external indications for error. It should also be made clear that there are various other issues to consider, like DNA transfer. Forensic statistical models, in particular Bayesian networks, may be useful to take the various uncertainties into account and demonstrate their effects on the evidential value of the forensic DNA results.},
	urldate = {2016-07-19TZ},
	journal = {Forensic Science International: Genetics},
	author = {Kloosterman, Ate and Sjerps, Marjan and Quak, Astrid},
	month = sep,
	year = {2014},
	keywords = {Contamination, Forensic DNA analysis, Lab error rate, Misidentification, Quality control},
	pages = {77--85}
}

@article{lehmann_following_2015,
	title = {Following the transfer of {DNA}: {How} does the presence of background {DNA} affect the transfer and detection of a target source of {DNA}?},
	volume = {19},
	issn = {1872-4973},
	shorttitle = {Following the transfer of {DNA}},
	url = {http://www.sciencedirect.com/science/article/pii/S1872497315300077},
	doi = {10.1016/j.fsigen.2015.05.002},
	abstract = {DNA transfer is of increasing importance in crime scene situations, partly due to analytical techniques detecting profiles in ever declining amounts of DNA. Whereas the focus has previously been DNA transfer of target sources, the effects of background DNA on transfer and detection of DNA after multiple contact situations have been much less investigated. This study measured the transfer and detection rates of a specific DNA source in the presence of background DNA sources.

The presence of background DNA influenced the transfer of DNA differently depending on the combination of biological material and surface type. The detection of a profile from the target DNA decreased after multiple contact situations, due to the reduced total and relative quantity of target DNA, and the increasing complexity of the mixture.

The results of this study contribute to a greater understanding of the effects of background DNA sources on DNA transfer and detection.},
	urldate = {2016-07-19TZ},
	journal = {Forensic Science International: Genetics},
	author = {Lehmann, VJ and Mitchell, RJ and Ballantyne, KN and Oorschot, RAH van},
	month = nov,
	year = {2015},
	keywords = {Background DNA, Contamination, DNA, Forensic science, Trace, Transfer},
	pages = {68--75}
}

@article{brayley-morris_persistence_2015,
	title = {Persistence of {DNA} from laundered semen stains: {Implications} for child sex trafficking cases},
	volume = {19},
	issn = {1872-4973},
	shorttitle = {Persistence of {DNA} from laundered semen stains},
	url = {http://www.sciencedirect.com/science/article/pii/S1872497315300508},
	doi = {10.1016/j.fsigen.2015.07.016},
	abstract = {In sexual assault cases, particularly those involving internal child sex trafficking (ICST), victims often hide their semen-stained clothing. This can result in a lag time of several months before the items are laundered and subsequently seized during a criminal investigation. Although it has been demonstrated previously that DNA can be recovered from clothing washed immediately after semen deposition, laundered items of clothing are not routinely examined in ICST cases, due to the assumption that the time delay and washing would result in no detectable DNA. The aim of this study was to examine whether viable DNA profiles could be recovered from laundered semen stains where there has been a significant lag time between semen deposition from one or more individuals and one or more washes of the stained clothing.

Items of UK school uniform (T-shirts, trousers, tights) were stained with fresh semen (either from a single donor or a 1:1 mixture from two donors) and stored in a wardrobe for eight months. Stained and unstained items (socks) were then washed at 30 °C or 60 °C and with non-biological or biological detergent. DNA samples extracted from the semen-stained sites and from the unstained socks were quantified and profiled.

High quantities of DNA, (6–18 μg) matching the DNA profiles of the semen donors, were recovered from all semen-stained clothing that had been laundered once, irrespective of wash conditions. This quantity,and profile quality,did not decline significantly with multiple washes. The two donor semen samples yielded ∼10-fold more DNA from the T-shirts than from the trousers. This disparity resulted in the T-shirts yielding a ∼1:1 mixture of DNA from the two donors, whereas the trousers yielded a major DNA profile matching only that of the second donor. The quantities of DNA recovered from the unstained socks were an order of magnitude lower, with most of the DNA being attributable to the donor of the semen on the stained clothing within the same wash, demonstrating the transfer of semen-derived DNA among items of clothing in the washing machine.

This study demonstrates that complete DNA profiles can be obtained from laundered semen stains on school uniform-type clothing, with an eight-month lag time between semen deposition and laundering, despite multiple washes and stains from two semen donors. These data emphasise the need to recover and examine the clothing of victims for semen and DNA evidence, even if the clothing has been stored for several months or washed multiple times since the sexual offence took place.},
	urldate = {2016-07-19TZ},
	journal = {Forensic Science International: Genetics},
	author = {Brayley-Morris, Helen and Sorrell, Amber and Revoir, Andrew P. and Meakin, Georgina E. and Court, Denise Syndercombe and Morgan, Ruth M.},
	month = nov,
	year = {2015},
	keywords = {Child sexual exploitation, DNA, Forensic science, Internal child sex trafficking, Persistence, Spermatozoa, Transfer},
	pages = {165--171}
}

@article{meakin_deposition_2015,
	title = {The deposition and persistence of indirectly-transferred {DNA} on regularly-used knives},
	volume = {5},
	issn = {1875-1768},
	url = {http://www.sciencedirect.com/science/article/pii/S1875176815300433},
	doi = {10.1016/j.fsigss.2015.09.197},
	abstract = {Considerations concerning how DNA recovered from a crime scene was deposited are of increasing significance to forensic casework. While the possibility of indirect DNA transfer is well established, research into such transfer is limited and focused mainly on the handling of DNA-free items. This study investigated whether secondarily-transferred DNA can be detected on regularly-used items, and if so, for how long might it persist. Volunteers each used a set of knives regularly over a period of two days, after which, each of these ‘regular users’ shook hands with another person (‘handshaker’) and then immediately, without touching anything else, repeatedly stabbed one of their own regularly-used knives into foam for 60 s. DNA was recovered from the knife handles using mini-tapes approximately one hour, one day, and one week after the stabbings. In three of the four pairings of volunteers, complete and partial DNA profiles matching those of the regular user and handshaker respectively, at ratios of ∼10:1, were recovered from the knives within one hour. Alleles attributed to the handshaker were still detected after one week, but were significantly reduced in number and peak height for two of the three pairings. Unknown alleles were also recovered from the knives, suggesting other indirect DNA transfer events. These included repeated detection of alleles attributed to the DNA profile of a volunteer’s partner. For the fourth pairing, only complete single-source DNA profiles matching the regular user’s profile were recovered. This study demonstrates that, on regularly-used items, secondarily-transferred DNA can be detected and can persist for at least a week; this has implications for forensic reconstructions.},
	urldate = {2016-07-19TZ},
	journal = {Forensic Science International: Genetics Supplement Series},
	author = {Meakin, Georgina E. and Butcher, Emma V. and van Oorschot, Roland A. H. and Morgan, Ruth M.},
	month = dec,
	year = {2015},
	keywords = {DNA persistence, DNA transfer, Trace DNA},
	pages = {e498--e500}
}

@article{fonnelop_persistence_2015,
	title = {Persistence and secondary transfer of {DNA} from previous users of equipment},
	volume = {5},
	issn = {1875-1768},
	url = {http://www.sciencedirect.com/science/article/pii/S1875176815301189},
	doi = {10.1016/j.fsigss.2015.09.077},
	abstract = {A study of persistence of DNA from previous users’ computer equipment and secondary transfer to a new user’s hand was conducted. Four individuals (two male and two female) swapped their personal computer keyboard and mouse. Samples were collected from parts of the equipment (background DNA), and from the new users’ hands on the first day and then frequently until the previous users’ DNA could not be detected. Additional Y-analysis was performed on the samples collected from the female participants’ hands. In the samples collected from the new users’ hands on the first day of the swap, alleles identical to those of the previous user were observed in mixtures in all cases except the samples collected from the good shedder’s hands. This study shows that it is possible to transfer an initial user’s DNA from the computer equipment to the hands of a new user up to eight days after receiving the equipment.},
	urldate = {2016-07-19TZ},
	journal = {Forensic Science International: Genetics Supplement Series},
	author = {Fonneløp, A. E. and Johannessen, H. and Gill, P.},
	month = dec,
	year = {2015},
	keywords = {Forensic, Touch DNA, Transfer},
	pages = {e191--e192}
}

@article{margiotta_risk_2015,
	title = {Risk of dna transfer by gloves in forensic casework},
	volume = {5},
	issn = {1875-1768},
	url = {http://www.sciencedirect.com/science/article/pii/S1875176815301505},
	doi = {10.1016/j.fsigss.2015.09.208},
	abstract = {In the last years, the increased sensitivity of a new generation of STR kits has contributed to a stronger focus on the issue of contamination. DNA contamination can occur by either direct or indirect transfer. Direct transfer includes contact, but also activities within the vicinity of an item that may result in the transfer of DNA from an individual without any contact (speaking or coughing). Indirect transfer of DNA is when DNA from an individual comes to be on an item via an intermediary surface. Contamination within the laboratory may occur as a result of unprotected speaking, through the presence of DNA on unused laboratory gloves, and ineffective cleaning procedures. A recent study noted the transfer of dried blood from and to cotton via tools used during examination (scissors, forceps and gloves), and indicated that these instruments pose a high contamination risk if they are not adequately cleaned. In our work, we analyzed all the gloves used in one day by four operators working in our laboratory. For every glove, we evaluated the presence of contamination DNA from the operator or from other samples. The results are presented here. In forensic caseworks, it is imperative to change gloves every time after touching items or surfaces, prior to touching the exhibit. It is desirable to wear multiple layers of gloves to avoid skin exposure during the changing of gloves.},
	urldate = {2016-07-19TZ},
	journal = {Forensic Science International: Genetics Supplement Series},
	author = {Margiotta, Gabriele and Tasselli, Giorgia and Tommolini, Federica and Lancia, Massimo and Massetti, Susanna and Carnevali, Eugenia},
	month = dec,
	year = {2015},
	keywords = {Contamination risk, DNA contamination, Direct and indirect DNA transfer, Forensic casework, Gloves},
	pages = {e527--e529}
}

@article{szkuta_residual_2015,
	title = {Residual {DNA} on examination tools following use},
	volume = {5},
	issn = {1875-1768},
	url = {http://www.sciencedirect.com/science/article/pii/S1875176815300536},
	doi = {10.1016/j.fsigss.2015.09.196},
	abstract = {Recent studies observing the transfer of DNA via examination tools used within forensic laboratories (scissors, forceps and gloves) have highlighted the contamination risk of such implements if protocols following their use and replacement are not adhered to. Whilst these previous studies focus primarily on the transfer of biological substances to a substrate via high-risk vectors, this investigation considers the proportion of DNA that remains on the high-risk vectors following contact with the substrate. Dried blood or touch DNA was deposited on cotton or glass substrates to create mock exhibits. Following primary contact with the deposit, the vector similarly contacted a secondary DNA-free substrate. Combinations of singular and multiple contacts were applied. Immediately following contact with the secondary substrate, the vector was sampled in order to determine the proportion of DNA-containing material remaining on the vectors following contacts. Residual DNA was detected on the vectors in most instances, with the amount retained influenced by the vector, substrates and biological substance applied. The results demonstrate the potential for inter- and intra-exhibit contamination through further contacts.},
	urldate = {2016-07-19TZ},
	journal = {Forensic Science International: Genetics Supplement Series},
	author = {Szkuta, B. and Harvey, M. L. and Ballantyne, K. N. and van Oorschot, R. A. H.},
	month = dec,
	year = {2015},
	keywords = {Contamination, DNA, Examination tools, Trace, Transfer},
	pages = {e495--e497}
}

@article{jones_dna_2016,
	title = {{DNA} transfer through nonintimate social contact},
	volume = {56},
	issn = {1355-0306},
	url = {http://www.sciencedirect.com/science/article/pii/S1355030615001161},
	doi = {10.1016/j.scijus.2015.10.004},
	abstract = {The UK and Ireland Association of Forensic Science Providers' (AFSP) Body Fluid Forum (BFF) set out to assist in the interpretation of sexual offence cases where semen is absent on vaginal swabs but female DNA is present on penile swabs or male underwear, and the issue to be addressed is whether or not sexual intercourse occurred. This study aims to investigate the frequency and amount of female DNA transferred to the penis and underwear of males following staged nonintimate social contact with females and to compare the findings with the amount of female DNA transferred to the penis and subsequently to the underwear of a male who had engaged in unprotected sexual intercourse with a female. In this study, no matching female DNA was detected on the inside front of the 44 items of male underwear used in this research following staged contact of a nonintimate nature and subsequent secondary transfer to the penis. After sexual intercourse, full profiles matching the female participant were found on the inside front of the males underwear with maximum peak heights in the range between 1898 and 3157 rfu. It was possible to demonstrate that DNA can occasionally transfer to the waistband and outside front of underwear worn by a male following staged nonintimate social contact. Data obtained in this study suggest that a matching female DNA profile below a peak height of 1000 rfu on the waistband of a male's underwear might be explained by nonintimate social contact with secondary transfer of female DNA from the male's hands.},
	number = {2},
	urldate = {2016-07-19TZ},
	journal = {Science \& Justice},
	author = {Jones, S. and Scott, K. and Lewis, J. and Davidson, G. and Allard, J. E. and Lowrie, C. and McBride, B. M. and McKenna, L. and Teppett, G. and Rogers, C. and Clayson, N. and Baird, A.},
	month = mar,
	year = {2016},
	keywords = {Body fluid forum, DNA transfer, Sexual intercourse, Social contact},
	pages = {90--95}
}

@article{taylor_observations_2016,
	title = {Observations of {DNA} transfer within an operational {Forensic} {Biology} {Laboratory}},
	volume = {23},
	issn = {1872-4973},
	url = {http://www.sciencedirect.com/science/article/pii/S1872497316300291},
	doi = {10.1016/j.fsigen.2016.02.011},
	abstract = {Advances in technology to both generate and interpret DNA profiles has seen the expansion of the ability to provide opinions about results obtained from very low levels of starting biological material. The response in court has been to question the mode by which the DNA came to be on an item, rather than questioning its presence. This brings into play a number of real-world aspects such as transfer of biological material, persistence of biological material on items, shedding ability of individuals, just to name a few. There have been a number of studies that investigate different aspects relating the mode of DNA deposition and transfer, mostly under tightly controlled conditions. We add to this knowledge pool by investigating the extent to which individuals at Forensic Science SA (FSSA) deposit their DNA on objects throughout the floor of the building where DNA examinations take place. We find that the results obtained in our minimally controlled study allow us to comment on a number of published concepts.},
	urldate = {2016-07-19TZ},
	journal = {Forensic Science International: Genetics},
	author = {Taylor, Duncan and Abarno, Damien and Rowe, Emily and Rask-Nielsen, Lauren},
	month = jul,
	year = {2016},
	keywords = {Contact DNA, Contamination, DNA, Secondary transfer},
	pages = {33--49}
}

@article{taylor_validating_2016,
	title = {Validating multiplexes for use in conjunction with modern interpretation strategies},
	volume = {20},
	issn = {1872-4973},
	url = {http://www.sciencedirect.com/science/article/pii/S1872497315300739},
	doi = {10.1016/j.fsigen.2015.09.011},
	abstract = {In response to requests from the forensic community, commercial companies are generating larger, more sensitive, and more discriminating STR multiplexes. These multiplexes are now applied to a wider range of samples including complex multi-person mixtures. In parallel there is an overdue reappraisal of profile interpretation methodology. Aspects of this reappraisal include

1.
The need for a quantitative understanding of allele and stutter peak heights and their variability,
2.
An interest in reassessing the utility of smaller peaks below the often used analytical threshold,
3.
A need to understand not just the occurrence of peak drop-in but also the height distribution of such peaks, and
4.
A need to understand the limitations of the multiplex-interpretation strategy pair implemented.


In this work we present a full scheme for validation of a new multiplex that is suitable for informing modern interpretation practice. We predominantly use GlobalFiler™ as an example multiplex but we suggest that the aspects investigated here are fundamental to introducing any multiplex in the modern interpretation environment.},
	urldate = {2016-07-19TZ},
	journal = {Forensic Science International: Genetics},
	author = {Taylor, Duncan and Bright, Jo-Anne and McGoven, Catherine and Hefford, Christopher and Kalafut, Tim and Buckleton, John},
	month = jan,
	year = {2016},
	keywords = {Continuous DNA interpretation, DNA mixtures, Forensic DNA interpretation, GlobalFiler, Modelling, STRmix},
	pages = {6--19}
}

@article{mapes_knowledge_2016,
	title = {Knowledge on {DNA} {Success} {Rates} to {Optimize} the {DNA} {Analysis} {Process}: {From} {Crime} {Scene} to {Laboratory}},
	volume = {61},
	issn = {1556-4029},
	shorttitle = {Knowledge on {DNA} {Success} {Rates} to {Optimize} the {DNA} {Analysis} {Process}},
	url = {http://onlinelibrary.wiley.com/doi/10.1111/1556-4029.13102/abstract},
	doi = {10.1111/1556-4029.13102},
	abstract = {DNA analysis has become an essential intelligence tool in the criminal justice system for the identification of possible offenders. However, it appears that about half of the processed DNA samples contains too little DNA for analysis. This study looks at DNA success rates within 28 different categories of trace exhibits and relates the DNA concentration to the characteristics of the DNA profile. Data from 2260 analyzed crime samples show that cigarettes, bloodstains, and headwear have relatively high success rates. Cartridge cases, crowbars, and tie-wraps are on the other end of the spectrum. These objective data can assist forensics in their selection process.The DNA success probability shows a positive relation with the DNA concentration. This finding enables the laboratory to set an evidence-based threshold value in the DNA analysis process. For instance, 958 DNA extracts had a concentration value of 6 pg/μL or less. Only 46 of the 958 low-level extracts provided meaningful DNA profiling data.},
	language = {en},
	number = {4},
	urldate = {2016-07-04TZ},
	journal = {Journal of Forensic Sciences},
	author = {Mapes, Anna A. and Kloosterman, Ate D. and van Marion, Vincent and de Poot, Christianne J.},
	month = jul,
	year = {2016},
	keywords = {DNA success rates, DNA typing, forensic laboratory, forensic process, scene of crime officer},
	pages = {1055--1061}
}

@article{kling_successful_2016,
	title = {The successful use of familial searching in six {Hungarian} high profile cases by applying a new module in {Familias} 3},
	volume = {24},
	issn = {1872-4973},
	url = {http://www.sciencedirect.com/science/article/pii/S1872497316300813},
	doi = {10.1016/j.fsigen.2016.05.012},
	abstract = {Commonly DNA profiles obtained from biological samples found at crime scenes or of unknown bodies are searched against a large national or local database of reference and crime scene DNA profiles. The aim is to find a direct match, i.e. an identical profile or in the case of a mixture, at least an overlap of all alleles. Familial searching is, instead, the concept of searching for relatives of a stain donor in the database, i.e. a quest for relatives of the possible perpetrator or an unidentified body. The current paper provides the tool to perform effective searches for relatives of a target DNA profile in a large database. In addition, the algorithm accounts for mixtures which is common in crime stains. Specifically we focus on six high profile Hungarian cases where familial searching has succeeded in providing investigative leads. An implementation of the methods is included in the latest version of the software Familias, freely available at www.familias.no.},
	urldate = {2016-06-21TZ},
	journal = {Forensic Science International: Genetics},
	author = {Kling, Daniel and Füredi, Sándor},
	month = sep,
	year = {2016},
	keywords = {Criminal databases, Familial searching, Mixtures, Relationship inference},
	pages = {24--32}
}

@article{clayton_genetic_2004,
	title = {A genetic basis for anomalous band patterns encountered during {DNA} {STR} profiling},
	volume = {49},
	issn = {0022-1198},
	abstract = {Since 1995 the Forensic Science Service (FSS) has carried out DNA profiling of reference samples for the UK National DNA Database and in forensic casework using two multiplex STR profiling systems. During this period, profiles with anomalous banding patterns, although comparatively rare, have been encountered regularly. The FSS has collected instances of triallelic patterns and aberrant diallelic patterns. A systematic examination of these patterns has provided insight into their underlying genetic cause. The triallelic patterns could be classified into two types based on the relative intensities of their component alleles. In the Type 1 pattern the alleles were of uneven intensity, whereas in the Type 2 pattern, all three alleles were of even intensity. Evidence is presented that the more frequent Type 1 pattern is the result of somatic mutation at a heterozygous locus, and the Type 2 pattern is the result of a localized chromosomal rearrangement at a heterozygous locus. Directly from the Type 1 pattern, it was possible to deduce the size difference between the progenitor and mutated allele. All mutational changes were found to be multiples of four nucleotides, suggesting the loss or addition of one or more tetrameric repeat units. Aberrant diallelic patterns were identified by analysts due to an unexpectedly large difference in intensity between alleles at a heterozygous locus. While some of these diallelic patterns are likely caused by the same genetic phenomena described above occurring at a homozygous locus, others are demonstrated to be caused by a mutation in the primer binding sequence, leading to a reduction in amplification efficiency of one allele. It is concluded that based on a visual inspection of a profile, it is possible to infer a likely genetic basis directly from the triallelic pattern. By contrast, the aberrant diallelic patterns can be due to any one of a number of possible genetic effects.},
	language = {eng},
	number = {6},
	journal = {Journal of Forensic Sciences},
	author = {Clayton, Tim M. and Guest, Jennifer L. and Urquhart, Andy J. and Gill, Peter D.},
	month = nov,
	year = {2004},
	pmid = {15568691},
	keywords = {Child, Chromosome Banding, DNA Fingerprinting, DNA Mutational Analysis, Female, Gene Rearrangement, Genetic Variation, Humans, Loss of Heterozygosity, Male, Tandem Repeat Sequences},
	pages = {1207--1214}
}

@article{butler_genetics_2006,
	title = {Genetics and {Genomics} of {Core} {Short} {Tandem} {Repeat} {Loci} {Used} in {Human} {Identity} {Testing}},
	volume = {51},
	issn = {1556-4029},
	url = {http://onlinelibrary.wiley.com/doi/10.1111/j.1556-4029.2006.00046.x/abstract},
	doi = {10.1111/j.1556-4029.2006.00046.x},
	abstract = {ABSTRACT:  Over the past decade, the human identity testing community has settled on a set of core short tandem repeat (STR) loci that are widely used for DNA typing applications. A variety of commercial kits enable robust amplification of these core STR loci. A brief history is presented regarding the selection of core autosomal and Y-chromosomal STR markers. The physical location of each STR locus in the human genome is delineated and allele ranges and variants observed in human populations are summarized as are mutation rates observed from parentage testing. Internet resources for additional information on core STR loci are reviewed. Additional topics are also discussed, including potential linkage of STR loci to genetic disease-causing genes, probabilistic predictions of sample ethnicity, and desirable characteristics for additional STR loci that may be added in the future to the current core loci. These core STR loci, which form the basis for DNA databases worldwide, will continue to play an important role in forensic science for many years to come.},
	language = {en},
	number = {2},
	urldate = {2016-06-16TZ},
	journal = {Journal of Forensic Sciences},
	author = {Butler, John M.},
	month = mar,
	year = {2006},
	keywords = {CODIS, CSF1PO, D13S317, D16S539, D18S51, D19S433, D21S11, D2S1338, D3S1358, D5S818, D7S820, D8S1179, DNA typing, DYS19, DYS385, DYS389I/II, DYS390, DYS391, DYS392, DYS393, DYS437, DYS438, DYS439, DYS448, DYS456, DYS458, DYS635, FGA, Penta D, Penta E, SE33, TH01, TPOX, VWA, Y-GATA-H4, Y-STR, Y-chromosome, mutation rate, national DNA databases, short tandem repeat},
	pages = {253--265}
}

@article{ansell_swedish_2016,
	title = {Swedish {Legislation} {Regarding} {Forensic} {DNA} {Elimination} {Databases}},
	volume = {7},
	issn = {1940-9044},
	url = {http://dx.doi.org/10.1080/19409044.2015.1099061},
	doi = {10.1080/19409044.2015.1099061},
	abstract = {Evidence contaminated with DNA from staff, police, and other individuals can have a dramatic impact on an investigation and can mislead police inquiries. Forensic DNA elimination databases (EDB) are used to minimize the risks associated with DNA contamination. Central issues with maintaining such databases include the basis for sample collection, sample, and profile integrity, as well as retention times, database access, and procedures when a database match occurs. Following years of discussion, debate, and the use of an “in house” EDB at the Swedish National Forensic Centre (NFC), these issues have now been resolved by passing legislation on DNA EDB. According to the legislation, sampling for EDB purposes is mandatory for certain forensic professionals, as well as for other individuals who need access to the premises handling DNA evidence. In the event of a database match, the match can only be reviewed and evaluated for quality purposes and the name of the donor cannot be disclosed to the crime inquiry. Thus, as a consequence, if a contamination event is not the probable cause the legal limitation opens for impunity for individuals included in the database.},
	number = {1-2},
	urldate = {2016-06-01TZ},
	journal = {Forensic Science Policy \& Management: An International Journal},
	author = {Ansell, Ricky and Widén, Christina},
	month = jun,
	year = {2016},
	pages = {30--36}
}

@article{de_keijser_differential_2016,
	title = {Differential reporting of mixed {DNA} profiles and its impact on jurists’ evaluation of evidence. {An} international analysis},
	volume = {23},
	issn = {1872-4973},
	url = {http://www.sciencedirect.com/science/article/pii/S1872497316300473},
	doi = {10.1016/j.fsigen.2016.03.006},
	abstract = {While DNA analysis is considered by many the gold standard in forensic science, there is ample room for variation in interpretation and reporting. This seems especially the case when working with (complex) mixed DNA profiles. Two consecutive studies on differential DNA reporting were conducted. In Study 1, we first examined type and magnitude of differences when forensic DNA experts across institutes and jurisdictions are handed an identical forensic case with mixed profiles. In Study 2, we explore the impact of the observed differential reporting on jurists’ evaluation of the DNA evidence.

19 DNA expert reports from forensic institutes across Western jurisdictions were obtained. Differences between the reports were many and include extensiveness of the reports, explanations of technical issues, use of explanatory appendices, level of reporting, use of context information, and, most markedly, type and substantive content of the conclusions. In Study 2, a group of criminal law students judged a selection of these reports in a quasi experimental study design. Findings show that these differing reports have quite different evidentiary value for jurists, depending on which expert authored the report. It is argued that the impact of differential reporting on jurists’ evaluation was so fundamental and substantive that it is seems reasonable to claim that in an actual court case it could make the difference between acquittal and conviction.},
	urldate = {2016-05-30TZ},
	journal = {Forensic Science International: Genetics},
	author = {de Keijser, Jan W. and Malsch, Marijke and Luining, Egge T. and Weulen Kranenbarg, Marleen and Lenssen, Dominique J. H. M.},
	month = jul,
	year = {2016},
	keywords = {DNA analysis, DNA interpretation, Differential DNA reporting, Evaluation of evidence, Mixed DNA profiles},
	pages = {71--82}
}

@article{buckleton_population-specific_2016,
	title = {Population-specific {FST} values for forensic {STR} markers: {A} worldwide survey},
	volume = {23},
	issn = {1872-4973},
	shorttitle = {Population-specific {FST} values for forensic {STR} markers},
	url = {http://www.sciencedirect.com/science/article/pii/S1872497316300370},
	doi = {10.1016/j.fsigen.2016.03.004},
	abstract = {The interpretation of matching between DNA profiles of a person of interest and an item of evidence is undertaken using population genetic models to predict the probability of matching by chance. Calculation of matching probabilities is straightforward if allelic probabilities are known, or can be estimated, in the relevant population. It is more often the case, however, that the relevant population has not been sampled and allele frequencies are available only from a broader collection of populations as might be represented in a national or regional database. Variation of allele probabilities among the relevant populations is quantified by the population structure quantity FST and this quantity affects matching proportions. Matching within a population can be interpreted only with respect to matching between populations and we show here that FST, can be estimated from sample allelic matching proportions within and between populations. We report such estimates from data we extracted from 250 papers in the forensic literature, representing STR profiles at up to 24 loci from nearly 500,000 people in 446 different populations. The results suggest that theta values in current forensic use do not have the buffer of conservatism often thought.},
	urldate = {2016-05-30TZ},
	journal = {Forensic Science International: Genetics},
	author = {Buckleton, John and Curran, James and Goudet, Jérôme and Taylor, Duncan and Thiery, Alexandre and Weir, B. S.},
	month = jul,
	year = {2016},
	keywords = {Coancestry, Forensic DNA, STR marker, Theta},
	pages = {91--100}
}

@article{kelly_comparison_2014,
	title = {A comparison of statistical models for the analysis of complex forensic {DNA} profiles},
	volume = {54},
	issn = {1355-0306},
	url = {http://www.sciencedirect.com/science/article/pii/S1355030613000609},
	doi = {10.1016/j.scijus.2013.07.003},
	abstract = {Complex mixtures and LtDNA profiles are difficult to interpret. As yet there is no consensus within the forensic biology community as to how these profiles should be interpreted. This paper is a review of some of the current interpretation models, highlighting their weaknesses and strengths. It also discusses what a forensic biologist requires in an interpretation model and if this can be realistically executed under current justice systems.},
	number = {1},
	urldate = {2016-05-27TZ},
	journal = {Science \& Justice},
	author = {Kelly, Hannah and Bright, Jo-Anne and Buckleton, John S. and Curran, James M.},
	month = jan,
	year = {2014},
	keywords = {Binary model, Continuous model, Drop model, Forensic DNA interpretation},
	pages = {66--70}
}

@article{haned_validation_2016,
	title = {Validation of probabilistic genotyping software for use in forensic {DNA} casework: {Definitions} and illustrations},
	volume = {56},
	issn = {1355-0306},
	shorttitle = {Validation of probabilistic genotyping software for use in forensic {DNA} casework},
	url = {http://www.sciencedirect.com/science/article/pii/S1355030615001410},
	doi = {10.1016/j.scijus.2015.11.007},
	abstract = {A number of new computer programs have recently been developed to facilitate the interpretation and statistical weighting of complex DNA profiles in forensic casework. Acceptance of such software in the user community, and subsequent acceptance by the court, relies heavily upon their validation. To date, few guidelines exist that describe the appropriate and sufficient validation of such software used in forensic DNA casework. In this paper, we discuss general principles of software validation and how they could be applied to the interpretation software now being introduced into the forensic community. Importantly, we clarify the relationship between a statistical model and its implementation via software. We use the LRmix program to provide specific examples of how these principles can be implemented.},
	number = {2},
	urldate = {2016-05-18TZ},
	journal = {Science \& Justice},
	author = {Haned, Hinda and Gill, Peter and Lohmueller, Kirk and Inman, Keith and Rudin, Norah},
	month = mar,
	year = {2016},
	keywords = {Genotyping, LRmix, Likelihood ratio, Probabilistic, Strength of evidence, Validation},
	pages = {104--108}
}

@article{skalleberg_detecting_2016,
	series = {Special {Issue} on the 7th {European} {Academy} of {Forensic} {Science} {Conference}},
	title = {Detecting and collecting traces of semen and blood from outdoor crime scenes using crime scene dogs and presumptive tests},
	volume = {264},
	issn = {0379-0738},
	url = {http://www.sciencedirect.com/science/article/pii/S0379073816301815},
	doi = {10.1016/j.forsciint.2016.04.026},
	abstract = {In 2009, the Norwegian police academy educated their first crime scene dogs, trained to locate traces of seminal fluid and blood in outdoor and indoor crime scenes. The Department of Forensic Biology was invited to take part in this project to educate the police in specimen collection and presumptive testing. We performed tests where seminal fluid was deposited on different outdoor surfaces from between one hour to six days, and blood on coniferous ground from between one hour to two days. For both body fluids the tests were performed with three different volumes. The crime scene dogs located the stains, and acid phosphatase/tetrabasebariumperoxide was used as presumptive tests before collection for microscopy and DNA analysis.

For seminal fluid the dogs were able to locate all stains for up to two days and only the largest volume after four days. The presumptive tests confirmed the dog's detection. By microscopy we were able to detect spermatozoa for the smallest volumes up to 32 h, and for the largest volume up to 4 days, and the DNA results are in correlation to these findings. For blood all the stains were detected by the dogs, except the smallest volume of blood after 32 h. The presumptive tests confirmed the dog's detection. We were able to get DNA results for most stains in the timeframe 1–48 h with the two largest volumes. The smallest volume shows diversities between the parallels, with no DNA results after 24 h. These experiments show that it is critical that body fluids are collected within a timeframe to be able to get a good DNA result, preferably within the first 24–48 h. Other parameters that should be taken into account are the weather conditions, type of surfaces and specimen collection.},
	urldate = {2016-05-10TZ},
	journal = {Forensic Science International},
	author = {Skalleberg, A. G. and Bouzga, M. M.},
	month = jul,
	year = {2016},
	keywords = {DNA, Dogs, Forensic, Outdoor crime scenes, Presumptive tests},
	pages = {146--152}
}

@article{laurell_chip_2007,
	title = {Chip integrated strategies for acoustic separation and manipulation of cells and particles},
	volume = {36},
	issn = {0306-0012},
	doi = {10.1039/b601326k},
	abstract = {Acoustic standing wave technology combined with microtechnology opens up new areas for the development of advanced particle and cell separating microfluidic systems. This tutorial review outlines the fundamental work performed on continuous flow acoustic standing wave separation of particles in macro scale systems. The transition to the microchip format is further surveyed, where both fabrication and design issues are discussed. The acoustic technology offers attractive features, such as reasonable throughput and ability to separate particles in a size domain of about tenths of micrometers to tens of micrometers. Examples of different particle separation modes enabled in microfluidic chips, utilizing standing wave technology, are described along a discussion of several potential applications in life science research and in the medical clinic. Chip integrated acoustic standing wave separation technology is still in its infancy and it can be anticipated that new laboratory standards very well may emerge from the current research.},
	language = {eng},
	number = {3},
	journal = {Chemical Society Reviews},
	author = {Laurell, Thomas and Petersson, Filip and Nilsson, Andreas},
	month = mar,
	year = {2007},
	pmid = {17325788},
	pages = {492--506}
}

@article{evander_noninvasive_2007,
	title = {Noninvasive acoustic cell trapping in a microfluidic perfusion system for online bioassays},
	volume = {79},
	issn = {0003-2700},
	doi = {10.1021/ac061576v},
	abstract = {Techniques for manipulating, separating, and trapping particles and cells are highly desired in today's bioanalytical and biomedical field. The microfluidic chip-based acoustic noncontact trapping method earlier developed within the group now provides a flexible platform for performing cell- and particle-based assays in continuous flow microsystems. An acoustic standing wave is generated in etched glass channels (600x61 microm2) by miniature ultrasonic transducers (550x550x200 microm3). Particles or cells passing the transducer will be retained and levitated in the center of the channel without any contact with the channel walls. The maximum trapping force was calculated to be 430+/-135 pN by measuring the drag force exerted on a single particle levitated in the standing wave. The temperature increase in the channel was characterized by fluorescence measurements using rhodamine B, and levels of moderate temperature increase were noted. Neural stem cells were acoustically trapped and shown to be viable after 15 min. Further evidence of the mild cell handling conditions was demonstrated as yeast cells were successfully cultured for 6 h in the acoustic trap while being perfused by the cell medium at a flowrate of 1 microL/min. The acoustic microchip method facilitates trapping of single cells as well as larger cell clusters. The noncontact mode of cell handling is especially important when studies on nonadherent cells are performed, e.g., stem cells, yeast cells, or blood cells, as mechanical stress and surface interaction are minimized. The demonstrated acoustic trapping of cells and particles enables cell- or particle-based bioassays to be performed in a continuous flow format.},
	language = {eng},
	number = {7},
	journal = {Analytical Chemistry},
	author = {Evander, Mikael and Johansson, Linda and Lilliehorn, Tobias and Piskur, Jure and Lindvall, Magnus and Johansson, Stefan and Almqvist, Monica and Laurell, Thomas and Nilsson, Johan},
	month = apr,
	year = {2007},
	pmid = {17313183},
	keywords = {Acoustics, Biological Assay, Equipment Design, Microfluidic Analytical Techniques, Particle Size, Saccharomyces cerevisiae, Sensitivity and Specificity, cell separation},
	pages = {2984--2991}
}

@article{old_developmental_2009,
	title = {Developmental validation of {RSID}-saliva: a lateral flow immunochromatographic strip test for the forensic detection of saliva},
	volume = {54},
	issn = {1556-4029},
	shorttitle = {Developmental validation of {RSID}-saliva},
	doi = {10.1111/j.1556-4029.2009.01055.x},
	abstract = {Current methods for forensic identification of saliva generally assay for the enzymatic activity of alpha-amylase, an enzyme long associated with human saliva. Here, we describe the Rapid Stain IDentification (RSID-Saliva), a lateral flow immunochromatographic strip test that uses two antisalivary amylase monoclonal antibodies to detect the presence of salivary amylase, rather than the activity of the enzyme. We demonstrate that RSID-Saliva is accurate, reproducible, and highly sensitive for human saliva; RSID-Saliva detects less than 1 microL of saliva. The sensitivity of RSID-Saliva allows investigators to sample a fraction of a questioned stain while retaining the majority for DNA-STR analysis. We demonstrate that RSID-Saliva identifies saliva from a variety of materials (e.g., cans, bottles, envelopes, and cigarette-butts) and it does not cross-react with blood, semen, urine, or vaginal fluid. RSID-Saliva is a useful forensic test for determining which evidentiary items contain saliva and thus may yield a DNA profile.},
	language = {eng},
	number = {4},
	journal = {Journal of Forensic Sciences},
	author = {Old, Jennifer B. and Schweers, Brett A. and Boonlayangoor, Pravat W. and Reich, Karl A.},
	month = jul,
	year = {2009},
	pmid = {19486436},
	keywords = {Animals, Antibodies, Monoclonal, Blood Chemical Analysis, Feces, Female, Forensic Medicine, Humans, Immunoassay, Milk, Human, Reagent Kits, Diagnostic, Saliva, Semen, Urine, Vagina, alpha-Amylases},
	pages = {866--873}
}

@article{lilliehorn_dynamic_2005,
	title = {Dynamic arraying of microbeads for bioassays in microfluidic channels},
	volume = {106},
	issn = {0925-4005},
	url = {http://www.sciencedirect.com/science/article/pii/S0925400504004782},
	doi = {10.1016/j.snb.2004.07.003},
	abstract = {This paper proposes a new dynamic mode of generating bioanalytical arrays in microfluidic systems, based on ultrasonic trapping of microbeads using acoustic forces in standing waves. Trapping of microbead clusters in an array format within a flow-through device is demonstrated for the first time using a device with three integrated ultrasonic microtransducers. The lateral extension of each trapping site was essentially determined by the corresponding microtransducer dimensions, 0.8 mm × 0.8 mm. The flow-through volume was approximately 1 μl and the trapping site volumes about 100 nl each. The strength of trapping was investigated, showing that 50\% of the initially trapped beads were still trapped at a perfusion rate of 10 μl/min. A fluorescence based avidin bioassay was successfully performed on biotin-coated microbeads trapped in the flow-through device, providing a first proof of principle of the proposed dynamic arraying concept. The dynamic arraying is believed to be expandable to two dimensions, thus, with a prospect of performing targeted and highly parallel protein analysis in microfluidic devices.},
	number = {2},
	urldate = {2016-05-06TZ},
	journal = {Sensors and Actuators B: Chemical},
	author = {Lilliehorn, Tobias and Nilsson, Mikael and Simu, Urban and Johansson, Stefan and Almqvist, Monica and Nilsson, Johan and Laurell, Thomas},
	month = may,
	year = {2005},
	keywords = {Array, Bead, Microchannel, Proteomics, Trapping, Ultrasound},
	pages = {851--858}
}

@article{norris_acoustic_2009,
	title = {Acoustic {Differential} {Extraction} for {Forensic} {Analysis} of {Sexual} {Assault} {Evidence}},
	volume = {81},
	issn = {0003-2700},
	url = {http://dx.doi.org/10.1021/ac900439b},
	doi = {10.1021/ac900439b},
	abstract = {Forensic DNA analysis of samples obtained from sexual assault evidence relies on separation of male and female components of the recovered genetic material. The conventional separation method used by crime laboratories, differential extraction (DE), is one of the most time-consuming sample preparation steps, requires extensive sample handling, is difficult to automate, and often results in inefficient separation of female DNA from the male sample components. To circumvent conventional DE, acoustic differential extraction (ADE) analysis was developed on a microfluidic device. The ADE method relies on acoustic trapping of sperm cells in the presence of epithelial cell lysate (which is unretained), and laminar flow valving to direct the male and female fractions to separate outlets. Following the separation of sperm from epithelial cell lysate, DNA extraction, quantitation, amplification, and separation were performed using conventional laboratory methods. The results show that highly purified male and female fractions can be obtained with the ADE microdevice from mock sexual assault samples in 14 min. ADE analysis provides the potential to significantly alter the means by which sexual assault evidence is processed in crime laboratories.},
	number = {15},
	urldate = {2016-05-06TZ},
	journal = {Analytical Chemistry},
	author = {Norris, Jessica Voorhees and Evander, Mikael and Horsman-Hall, Katie M. and Nilsson, Johan and Laurell, Thomas and Landers, James P.},
	month = aug,
	year = {2009},
	pages = {6089--6095}
}

@article{moss_easily_2003,
	title = {An easily automated, closed-tube forensic {DNA} extraction procedure using a thermostable proteinase},
	volume = {117},
	issn = {0937-9827},
	doi = {10.1007/s00414-003-0400-9},
	abstract = {Most standard procedures for extracting DNA from forensic substrates involve manipulations that expose the sample to potential contamination and which reduce yields. Furthermore, most methods require centrifugation and/or solvent extraction steps that render them difficult to automate. We describe a simple closed-tube DNA extraction procedure using a proteinase from the thermophilic Bacillus species EA1 that produces good DNA yields from a wide range of forensic substrates. The reaction is controlled by a temperature shift regime programmed into a thermal cycler and so eliminates the need for solvent extraction or column purification. The new method is ideally suited to forensic samples where exposure to extraneous contaminating DNA must be avoided. In addition, The simplicity of the procedure makes it suitable for automation.},
	language = {eng},
	number = {6},
	journal = {International Journal of Legal Medicine},
	author = {Moss, D. and Harbison, S. A. and Saul, D. J.},
	month = dec,
	year = {2003},
	pmid = {14574590},
	keywords = {Autoanalysis, Bacillus, DNA, DNA Fingerprinting, Hair, Humans, Metalloendopeptidases, Mouth Mucosa, Saliva, Solvents, Temperature},
	pages = {340--349}
}

@article{cowell_validation_2009,
	title = {Validation of an {STR} peak area model},
	volume = {3},
	issn = {1872-4973},
	url = {http://www.sciencedirect.com/science/article/pii/S1872497309000088},
	doi = {10.1016/j.fsigen.2009.01.006},
	abstract = {In analyzing a DNA mixture sample, the measured peak areas of alleles of STR markers amplified using the polymerase chain-reaction (PCR) technique provide valuable information concerning the relative amounts of DNA originating from each contributor to the mixture. This information can be exploited for the purpose of trying to predict the genetic profiles of those contributors whose genetic profiles are not known. The task is non-trivial, in part due to the need to take into account the stochastic nature of peak area values. Various methods have been proposed suggesting ways in which this may be done. One recent suggestion is a probabilistic expert system model that uses gamma distributions to model the size and stochastic variation in peak area values. In this paper we carry out a statistical analysis of the gamma distribution assumption, testing the assumption against synthetic peak area values computer generated using an independent model that simulates the PCR amplification process. Our analysis shows the gamma assumption works very well when allelic dropout is not present, but performs less and less well as dropout becomes more and more of an issue, such as occurs, for example, in Low Copy Template amplifications.},
	number = {3},
	urldate = {2016-05-06TZ},
	journal = {Forensic Science International: Genetics},
	author = {Cowell, Robert G.},
	month = jun,
	year = {2009},
	keywords = {Gamma model, PCR-amplification, Peak area},
	pages = {193--199}
}

@article{miller_evaluation_1999,
	title = {Evaluation and optimization of {DNA} extraction and purification procedures for soil and sediment samples},
	volume = {65},
	issn = {0099-2240},
	abstract = {We compared and statistically evaluated the effectiveness of nine DNA extraction procedures by using frozen and dried samples of two silt loam soils and a silt loam wetland sediment with different organic matter contents. The effects of different chemical extractants (sodium dodecyl sulfate [SDS], chloroform, phenol, Chelex 100, and guanadinium isothiocyanate), different physical disruption methods (bead mill homogenization and freeze-thaw lysis), and lysozyme digestion were evaluated based on the yield and molecular size of the recovered DNA. Pairwise comparisons of the nine extraction procedures revealed that bead mill homogenization with SDS combined with either chloroform or phenol optimized both the amount of DNA extracted and the molecular size of the DNA (maximum size, 16 to 20 kb). Neither lysozyme digestion before SDS treatment nor guanidine isothiocyanate treatment nor addition of Chelex 100 resin improved the DNA yields. Bead mill homogenization in a lysis mixture containing chloroform, SDS, NaCl, and phosphate-Tris buffer (pH 8) was found to be the best physical lysis technique when DNA yield and cell lysis efficiency were used as criteria. The bead mill homogenization conditions were also optimized for speed and duration with two different homogenizers. Recovery of high-molecular-weight DNA was greatest when we used lower speeds and shorter times (30 to 120 s). We evaluated four different DNA purification methods (silica-based DNA binding, agarose gel electrophoresis, ammonium acetate precipitation, and Sephadex G-200 gel filtration) for DNA recovery and removal of PCR inhibitors from crude extracts. Sephadex G-200 spin column purification was found to be the best method for removing PCR-inhibiting substances while minimizing DNA loss during purification. Our results indicate that for these types of samples, optimum DNA recovery requires brief, low-speed bead mill homogenization in the presence of a phosphate-buffered SDS-chloroform mixture, followed by Sephadex G-200 column purification.},
	language = {eng},
	number = {11},
	journal = {Applied and Environmental Microbiology},
	author = {Miller, D. N. and Bryant, J. E. and Madsen, E. L. and Ghiorse, W. C.},
	month = nov,
	year = {1999},
	pmid = {10543776},
	pmcid = {PMC91634},
	keywords = {Centrifugation, Chromatography, Gel, DNA, Bacterial, Electrophoresis, Agar Gel, Indicators and Reagents, Methylomonas, Reproducibility of Results, Soil Microbiology, polymerase chain reaction},
	pages = {4715--4724}
}

@article{roose-amsaleg_extraction_2001,
	title = {Extraction and purification of microbial {DNA} from soil and sediment samples},
	volume = {18},
	issn = {0929-1393},
	url = {http://www.sciencedirect.com/science/article/pii/S0929139301001494},
	doi = {10.1016/S0929-1393(01)00149-4},
	abstract = {Knowledge of the microbial diversity in natural ecosystems has long been limited because only a minority of naturally occurring microbes can be cultured using standard techniques. Several protocols for the extraction of nucleic acids directly from the environmental matrix have been recently developed to circumvent this problem and this review covers the major extraction procedures currently used to obtain microbial DNA from environmental samples.

DNA extraction procedures can involve cell extraction or direct lysis, depending on whether or not the microbial cells are isolated from their matrix. An extraction protocol generally comprises three steps: cell lysis that can be chemical, mechanical and enzymatic, removal of cell fragments and nucleic acid precipitation and purification.

Direct lysis methods are more often used than cell extraction ones because they are less time consuming and give a better recovery, resulting in an extracted DNA more representative of the whole microbial community present in the sample. However, with direct lysis, contaminants are also extracted which interfere with the DNA extract. As a consequence, a more extensive purification step is required. At least four types of purification are commonly used: cesium chloride density gradient ultracentrifugation, chromatography, electrophoresis and dialysis and filtration. To remove all contaminants, it could be recommended that several purification procedures be combined, depending on the environmental matrix.

The efficiency of extraction/purification depends on the properties of the environmental sample, and each step of the extraction procedure must be adjusted for each sample. Moreover, each step of the procedure suffers from shortcomings, and each additional step inevitably induces a DNA loss. Thus, the choice of a protocol must be a compromise between the recovery of DNA that will be the most representative of the microbial community and the quality of the DNA obtained that is imposed by the objectives of the work, such as detection of specific organisms or assessment of the total microbial community structure. Nevertheless, molecular techniques, that could be used in combination with cultivation techniques, are powerful methods for surveying the microbial diversity in environmental samples, although investigators must be aware that such techniques are not exempt of methodological biases.},
	number = {1},
	urldate = {2016-05-03TZ},
	journal = {Applied Soil Ecology},
	author = {Roose-Amsaleg, C. L and Garnier-Sillam, E and Harry, M},
	month = sep,
	year = {2001},
	keywords = {DNA extraction, DNA purification, Soil microorganisms},
	pages = {47--60}
}

@article{verdon_swabs_2014,
	title = {Swabs as {DNA} {Collection} {Devices} for {Sampling} {Different} {Biological} {Materials} from {Different} {Substrates}},
	volume = {59},
	issn = {1556-4029},
	url = {http://onlinelibrary.wiley.com/doi/10.1111/1556-4029.12427/abstract},
	doi = {10.1111/1556-4029.12427},
	abstract = {Currently, there is a variety of swabs for collection of biological evidence from crime scenes, but their comparative efficiency is unknown. Here, we report the results of an investigation into the efficiency of different swab types to collect blood, saliva and touch DNA from a range of substrates. The efficiency of extracting blood and saliva from each swab type was also tested. Some swabs were significantly more effective than others for sampling biological materials from different substrates. Swabs with the highest sampling efficiency, however, often did not have the highest extraction efficiency. Observations were recorded regarding practicality of each swab in a variety of situations. Our study demonstrates that selection of sampling device impacts greatly upon successful collection and extraction of DNA. We present guidelines to assist in evaluation of swab choice.},
	language = {en},
	number = {4},
	urldate = {2016-05-03TZ},
	journal = {Journal of Forensic Sciences},
	author = {Verdon, Timothy J. and Mitchell, Robert J. and van Oorschot, Roland A. H.},
	month = jul,
	year = {2014},
	keywords = {DNA extraction, Forensic Genetics, Forensic science, Trace DNA, cotton swab, evidence sampling, flocked swab, foam swab, polyester swab, rayon swab},
	pages = {1080--1089}
}
@article{hulme_sperm_2013,
	title = {Sperm elution: {An} improved two phase recovery method for sexual assault samples},
	volume = {53},
	issn = {1355-0306},
	shorttitle = {Sperm elution},
	url = {http://www.sciencedirect.com/science/article/pii/S1355030612000676},
	doi = {10.1016/j.scijus.2012.05.003},
	abstract = {This report describes the validation of a two phase cell recovery technique for the elution of two common cell types, epithelia and spermatozoa, from frequently examined items submitted as part of sexual assault casework. Furthermore, separation of cell types prior to microscopic examination of cell pellets improves the scientist's confidence in observing and scoring spermatozoa that may be present. During the validation, Orchid Cellmark's Sperm Elution© method consistently recovered a greater number of spermatozoa from simulated sexual assault items and swabs taken following consensual sexual intercourse compared to a water extraction technique. On average the Sperm Elution method recovered over twice the number of spermatozoa compared to the water method. The ability to separate the cell types present allows a rapid microscope slide search for spermatozoa and faster DNA extraction protocol in comparison to Cellmark's previous preferential method.},
	number = {1},
	urldate = {2016-05-03TZ},
	journal = {Science \& Justice},
	author = {Hulme, Paul and Lewis, Jennie and Davidson, Geraldine},
	month = mar,
	year = {2013},
	keywords = {DNA profiling, Differential extraction, Forensic science, Sexual assault, Sperm elution, Spermatozoa},
	pages = {28--33}
}

@article{voorhees_enhanced_2006,
	title = {Enhanced {Elution} of {Sperm} from {Cotton} {Swabs} {Via} {Enzymatic} {Digestion} for {Rape} {Kit} {Analysis}*},
	volume = {51},
	issn = {1556-4029},
	url = {http://onlinelibrary.wiley.com/doi/10.1111/j.1556-4029.2006.00112.x/abstract},
	doi = {10.1111/j.1556-4029.2006.00112.x},
	abstract = {ABSTRACT:  This report describes development of a method for enhanced cell elution from cotton swabs. The method exploits an enzyme mixture for digestion of the cotton to remove intact cells, and can be utilized in conjunction with or to circumvent conventional differential extraction (DE). Samples digested with Aspergillus niger cellulase yielded sperm cell recoveries (18±3.5\%) similar to conventional DE buffer (23±7.8\%) while providing intact epithelial cells. Storage time affected the concentration of enzyme required for optimal sperm cell recovery, with longer times requiring increased cellulase concentrations. Cellulase from A. niger yielded a twofold enhancement in sperm cell elution over buffer alone, and preliminary testing of higher activity cellulases from Trichoderma reesei and Trichoderma viride showed even greater enhancement. These results indicate that cellulose-digesting enzymes enhance the release of sperm and epithelial cells from a cotton swab over buffer alone, providing for efficient DNA analysis.},
	language = {en},
	number = {3},
	urldate = {2016-05-03TZ},
	journal = {Journal of Forensic Sciences},
	author = {Voorhees, Jessica C. and Ferrance, Jerome P. and Landers, James P.},
	month = may,
	year = {2006},
	keywords = {Differential extraction, Forensic science, cell elution, cellulase},
	pages = {574--579}
}

@article{van_oorschot_forensic_2010,
	title = {Forensic trace {DNA}: a review},
	volume = {1},
	issn = {2041-2223},
	shorttitle = {Forensic trace {DNA}},
	url = {http://www.ncbi.nlm.nih.gov/pmc/articles/PMC3012025/},
	doi = {10.1186/2041-2223-1-14},
	abstract = {DNA analysis is frequently used to acquire information from biological material to aid enquiries associated with criminal offences, disaster victim identification and missing persons investigations. As the relevance and value of DNA profiling to forensic investigations has increased, so too has the desire to generate this information from smaller amounts of DNA. Trace DNA samples may be defined as any sample which falls below recommended thresholds at any stage of the analysis, from sample detection through to profile interpretation, and can not be defined by a precise picogram amount. Here we review aspects associated with the collection, DNA extraction, amplification, profiling and interpretation of trace DNA samples. Contamination and transfer issues are also briefly discussed within the context of trace DNA analysis. Whilst several methodological changes have facilitated profiling from trace samples in recent years it is also clear that many opportunities exist for further improvements.},
	urldate = {2016-05-03TZ},
	journal = {Investigative Genetics},
	author = {van Oorschot, Roland AH and Ballantyne, Kaye N and Mitchell, R John},
	month = dec,
	year = {2010},
	pmid = {21122102},
	pmcid = {PMC3012025},
	pages = {14}
}

@article{adamowicz_evaluation_2014,
	title = {Evaluation of {Methods} to {Improve} the {Extraction} and {Recovery} of {DNA} from {Cotton} {Swabs} for {Forensic} {Analysis}},
	volume = {9},
	issn = {1932-6203},
	url = {http://journals.plos.org/plosone/article?id=10.1371/journal.pone.0116351},
	doi = {10.1371/journal.pone.0116351},
	abstract = {Samples for forensic DNA analysis are often collected from a wide variety of objects using cotton or nylon tipped swabs. Testing has shown that significant quantities of DNA are retained on the swab, however, and subsequently lost. When processing evidentiary samples, the recovery of the maximum amount of available DNA is critical, potentially dictating whether a usable profile can be derived from a piece of evidence or not. The QIAamp DNA Investigator extraction kit was used with its recommended protocol for swabs (one hour incubation at 56°C) as a baseline. Results indicate that over 50\% of the recoverable DNA may be retained on the cotton swab tip, or otherwise lost, for both blood and buccal cell samples when using this protocol. The protocol’s incubation time and temperature were altered, as was incubating while shaking or stationary to test for increases in recovery efficiency. An additional step was then tested that included periodic re-suspension of the swab tip in the extraction buffer during incubation. Aliquots of liquid blood or a buccal cell suspension were deposited and dried on cotton swabs and compared with swab-less controls. The concentration of DNA in each extract was quantified and STR analysis was performed to assess the quality of the extracted DNA. Stationary incubations and those performed at 65°C did not result in significant gains in DNA yield. Samples incubated for 24 hours yielded less DNA. Increased yields were observed with three and 18 hour incubation periods. Increases in DNA yields were also observed using a swab re-suspension method for both cell types. The swab re-suspension method yielded an average two-fold increase in recovered DNA yield with buccal cells and an average three-fold increase with blood cells. These findings demonstrate that more of the DNA collected on swabs can be recovered with specific protocol alterations.},
	number = {12},
	urldate = {2016-05-03TZ},
	journal = {PLOS ONE},
	author = {Adamowicz, Michael S. and Stasulli, Dominique M. and Sobestanovich, Emily M. and Bille, Todd W.},
	month = dec,
	year = {2014},
	keywords = {Blood, Blood cells, Cotton, DNA extraction, Forensics, Genetic loci, Nylons, polymerase chain reaction},
	pages = {e116351}
}

@article{homer_resolving_2008,
	title = {Resolving {Individuals} {Contributing} {Trace} {Amounts} of {DNA} to {Highly} {Complex} {Mixtures} {Using} {High}-{Density} {SNP} {Genotyping} {Microarrays}},
	volume = {4},
	issn = {1553-7404},
	url = {http://journals.plos.org/plosgenetics/article?id=10.1371/journal.pgen.1000167},
	doi = {10.1371/journal.pgen.1000167},
	abstract = {Author Summary
In this report we describe a framework for accurately and robustly resolving whether individuals are in a complex genomic DNA mixture using high-density single nucleotide polymorphism (SNP) genotyping microarrays. We develop a theoretical framework for detecting an individual's presence within a mixture, show its limits through simulation, and finally demonstrate experimentally the identification of the presence of genomic DNA of individuals within a series of highly complex genomic mixtures. Our approaches demonstrate straightforward identification of trace amounts (\&lt;1\%) of DNA from an individual contributor within a complex mixture. We show how probe-intensity analysis of high-density SNP data can be used, even given the experimental noise of a microarray. We discuss the implications of these findings in two fields: forensics and genome-wide association (GWA) genetic studies. Within forensics, resolving whether an individual is contributing trace amounts of genomic DNA to a complex mixture is a tremendous challenge. Within GWA studies, there is a considerable push to make experimental data publicly available so that the data can be combined with other studies. Our findings show that such an approach does not completely conceal identity, since it is straightforward to assess the probability that a person or relative participated in a GWA study.},
	number = {8},
	urldate = {2016-04-28TZ},
	journal = {PLOS Genet},
	author = {Homer, Nils and Szelinger, Szabolcs and Redman, Margot and Duggan, David and Tembe, Waibhav and Muehling, Jill and Pearson, John V. and Stephan, Dietrich A. and Nelson, Stanley F. and Craig, David W.},
	month = aug,
	year = {2008},
	keywords = {Biochemical simulations, Forensics, Genome complexity, Genome-wide association studies, Genomics, Genotyping, Microarrays, Variant genotypes},
	pages = {e1000167}
}

@article{gupta_single-molecule_2008,
	title = {Single-molecule {DNA} sequencing technologies for future genomics research},
	volume = {26},
	issn = {0167-7799},
	doi = {10.1016/j.tibtech.2008.07.003},
	abstract = {During the current genomics revolution, the genomes of a large number of living organisms have been fully sequenced. However, with the advent of new sequencing technologies, genomics research is now at the threshold of a second revolution. Several second-generation sequencing platforms became available in 2007, but a further revolution in DNA resequencing technologies is being witnessed in 2008, with the launch of the first single-molecule DNA sequencer (Helicos Biosciences), which has already been used to resequence the genome of the M13 virus. This review discusses several single-molecule sequencing technologies that are expected to become available during the next few years and explains how they might impact on genomics research.},
	language = {eng},
	number = {11},
	journal = {Trends in Biotechnology},
	author = {Gupta, Pushpendra K.},
	month = nov,
	year = {2008},
	pmid = {18722683},
	keywords = {Computational Biology, Genomics, Microscopy, Electron, Transmission, Sequence Analysis, DNA},
	pages = {602--611}
}

@article{stangegaard_automated_2009,
	series = {Progress in {Forensic} {Genetics} 13Proceedings of the 23rd {International} {ISFG} {Congress}},
	title = {Automated extraction of {DNA} and {PCR} setup using a {Tecan} {Freedom} {EVO}® liquid handler},
	volume = {2},
	issn = {1875-1768},
	url = {http://www.sciencedirect.com/science/article/pii/S187517680900002X},
	doi = {10.1016/j.fsigss.2009.07.002},
	abstract = {We have implemented and validated automated methods for DNA extraction and PCR setup developed for a Tecan Freedom EVO® liquid handler mounted with a Te-MagS™ magnetic separation device. The DNA was extracted using the Qiagen MagAttract® DNA Mini M48 kit. The DNA was amplified using AmpFℓSTR® Identifiler®, Y-filer® (Applied Biosystems), GenePrint® FFFL and PowerPlex® Y (Promega). The methods were validated for fresh whole blood and blood from deceased according to EN/ISO 17025.},
	number = {1},
	urldate = {2016-04-28TZ},
	journal = {Forensic Science International: Genetics Supplement Series},
	author = {Stangegaard, Michael and Frøslev, Tobias G. and Frank-Hansen, Rune and Laursen, Susan S. and Jørgensen, Mads and Hansen, Anders J. and Morling, Niels},
	month = dec,
	year = {2009},
	keywords = {Laboratory automation, Magnetic beads, Nucleic acid extraction, Reference samples},
	pages = {74--76}
}

@article{frumkin_authentication_2010,
	title = {Authentication of forensic {DNA} samples},
	volume = {4},
	issn = {1872-4973},
	url = {http://www.sciencedirect.com/science/article/pii/S1872497309000994},
	doi = {10.1016/j.fsigen.2009.06.009},
	abstract = {Over the past twenty years, DNA analysis has revolutionized forensic science, and has become a dominant tool in law enforcement. Today, DNA evidence is key to the conviction or exoneration of suspects of various types of crime, from theft to rape and murder. However, the disturbing possibility that DNA evidence can be faked has been overlooked. It turns out that standard molecular biology techniques such as PCR, molecular cloning, and recently developed whole genome amplification (WGA), enable anyone with basic equipment and know-how to produce practically unlimited amounts of in vitro synthesized (artificial) DNA with any desired genetic profile. This artificial DNA can then be applied to surfaces of objects or incorporated into genuine human tissues and planted in crime scenes. Here we show that the current forensic procedure fails to distinguish between such samples of blood, saliva, and touched surfaces with artificial DNA, and corresponding samples with in vivo generated (natural) DNA. Furthermore, genotyping of both artificial and natural samples with Profiler Plus® yielded full profiles with no anomalies. In order to effectively deal with this problem, we developed an authentication assay, which distinguishes between natural and artificial DNA based on methylation analysis of a set of genomic loci: in natural DNA, some loci are methylated and others are unmethylated, while in artificial DNA all loci are unmethylated. The assay was tested on natural and artificial samples of blood, saliva, and touched surfaces, with complete success. Adopting an authentication assay for casework samples as part of the forensic procedure is necessary for maintaining the high credibility of DNA evidence in the judiciary system.},
	number = {2},
	urldate = {2016-04-28TZ},
	journal = {Forensic Science International: Genetics},
	author = {Frumkin, Dan and Wasserstrom, Adam and Davidson, Ariane and Grafit, Arnon},
	month = feb,
	year = {2010},
	keywords = {Artificial DNA, DNA authentication, Forensic science, Methylation analysis},
	pages = {95--103}
}

@article{unsgaard_assassination_2011,
	title = {The {Assassination} of the {Swedish} {Minister} for {Foreign} {Affairs}*},
	volume = {56},
	issn = {1556-4029},
	url = {http://onlinelibrary.wiley.com/doi/10.1111/j.1556-4029.2010.01653.x/abstract},
	doi = {10.1111/j.1556-4029.2010.01653.x},
	abstract = {Abstract:  On September 10, 2003, Anna Lindh, the Swedish Minister for Foreign Affairs, was assassinated. The offender, a 24-year-old man, was a socially isolated, culturally and familially dislocated, yet academically quite competent young man who became enthralled with the habitual criminality of some of his relatives and their associates, and then psychiatrically decompensated in his early twenties. He had a history of serious violence before the crime, including the gross assault with a knife of his alcoholic and abusive father when he was 17, stalking, and extortion. At least a year prior to the assassination, he confided to a friend his desire to attack someone famous in front of many people. A definitive motive for the crime was not possible to establish. This was an act of intended, yet opportunistic violence toward a national political figure. The dynamics of the case are placed in the context of other attacks on Western European and U.S. politicians.},
	language = {en},
	number = {2},
	urldate = {2016-04-28TZ},
	journal = {Journal of Forensic Sciences},
	author = {Unsgaard, Edvard and Meloy, J. Reid},
	month = mar,
	year = {2011},
	keywords = {Forensic science, assassination, homicide, stalking, targeted violence, threat assessment, threats},
	pages = {555--559}
}

@article{french_interrogation_2008,
	title = {Interrogation of short tandem repeats using fluorescent probes and melting curve analysis: a step towards rapid {DNA} identity screening},
	volume = {2},
	issn = {1878-0326},
	shorttitle = {Interrogation of short tandem repeats using fluorescent probes and melting curve analysis},
	doi = {10.1016/j.fsigen.2008.04.007},
	abstract = {Current forensic DNA profiling methods rely on the analysis of samples at specialised laboratories with an average turnaround time of several days. The ability to rapidly determine a partial profile of short tandem repeats at the point-of-arrest would be of great benefit to police forces around the world, for example enabling a suspect to be rapidly included or excluded from an investigation. We have developed a homogeneous PCR method for the interrogation of STR loci utilising fluorescent oligonucleotide probes and melting curve analysis. Alleles of the D18S51, TH01 and D8S1179 loci were differentiated and identified on the basis of target length and probe melting temperature. Assay performance was evaluated by comparing melting peak data with the AmpFlSTR SGM Plus system. The method is compatible with direct analysis of unpurified buccal swab samples, enabling a partial STR profile to be generated within 1h.},
	language = {eng},
	number = {4},
	journal = {Forensic Science International. Genetics},
	author = {French, D. J. and Howard, R. L. and Gale, N. and Brown, T. and McDowell, D. G. and Debenham, P. G.},
	month = sep,
	year = {2008},
	pmid = {19083844},
	keywords = {DNA, DNA Fingerprinting, Databases, Nucleic Acid, Fluorescent dyes, Genetic Testing, Humans, Microsatellite Repeats, Mouth Mucosa, Nucleic Acid Denaturation, Nucleic Acid Hybridization, Pedigree, polymerase chain reaction},
	pages = {333--339}
}

@article{raymond_trace_2009,
	series = {Progress in {Forensic} {Genetics} 13Proceedings of the 23rd {International} {ISFG} {Congress}},
	title = {Trace {DNA} success rates relating to volume crime offences},
	volume = {2},
	issn = {1875-1768},
	url = {http://www.sciencedirect.com/science/article/pii/S1875176809000730},
	doi = {10.1016/j.fsigss.2009.08.072},
	abstract = {In this study, 252 trace DNA samples (from handled surfaces) from 201 burglary, robbery and drugs cases were compiled to assess success rates and to interpret the value of trace DNA evidence in volume crime investigations. The average amount of DNA recovered from the trace DNA samples collected was 1.7 ng. Full or major (12 or more alleles) profiles were recovered from 14\% of samples. Samples from firearms and burglary points of entry were the least successful. Mixtures were recovered from 21\% of samples, presenting a case for the collection of more elimination profiles to enable more samples to be used for database purposes. The research highlighted the difficulties in collecting data relating to the success rates of samples. Computerised automation of this process would be extremely beneficial in the assistance of policy development, method application, training, and investigative usefulness.},
	number = {1},
	urldate = {2016-04-28TZ},
	journal = {Forensic Science International: Genetics Supplement Series},
	author = {Raymond, Jennifer J. and van Oorschot, Roland A. H. and Gunn, Peter R. and Walsh, Simon J. and Roux, Claude},
	month = dec,
	year = {2009},
	keywords = {Success rates, Trace DNA, Volume crime},
	pages = {136--137}
}

@article{sewell_recovery_2008,
	title = {Recovery of {DNA} and fingerprints from touched documents},
	volume = {2},
	issn = {1872-4973},
	url = {http://www.sciencedirect.com/science/article/pii/S187249730800046X},
	doi = {10.1016/j.fsigen.2008.03.006},
	abstract = {This study investigated the various factors affecting DNA profiling from DNA recovered from fingerprints deposited on paper before and after fingerprint enhancement treatments. The DNeasy® plant mini kit (QIAGEN®) was found to improve DNA recovery from paper by over 150\% compared with the QIAamp® mini kit. A significant decrease in the amount of DNA recovered was observed following treatment with DFO and/or Ninhydrin. This decrease in yield did not have a comparably significant effect on the quality of the SGM Plus™ profiles. Furthermore, this study found that whilst certain paper types, such as newspaper, magazine and filter paper allowed for the good recovery of DNA, common office paper and white card, strongly interfered with the recovery of DNA resulting in poor quality profiles.},
	number = {4},
	urldate = {2016-04-28TZ},
	journal = {Forensic Science International: Genetics},
	author = {Sewell, Jonathan and Quinones, Ignacio and Ames, Carole and Multaney, Bryan and Curtis, Stuart and Seeboruth, Haj and Moore, Stephen and Daniel, Barbara},
	month = sep,
	year = {2008},
	keywords = {DFO, DNA profiling, Fingerprints, Forensic, Ninhydrin, Paper},
	pages = {281--285}
}

@article{liu_real-time_2008,
	title = {Real-time forensic {DNA} analysis at a crime scene using a portable microchip analyzer},
	volume = {2},
	issn = {1872-4973},
	url = {http://www.sciencedirect.com/science/article/pii/S1872497308000501},
	doi = {10.1016/j.fsigen.2008.03.009},
	abstract = {An integrated lab-on-a-chip system has been developed and successfully utilized for real-time forensic short tandem repeat (STR) analysis. The microdevice comprises a 160-nL polymerase chain reaction reactor with an on-chip heater and a temperature sensor for thermal cycling, microvalves for fluidic manipulation, a co-injector for sizing standard injection, and a 7-cm-long separation channel for capillary electrophoretic analysis. A 9-plex autosomal STR typing system consisting of amelogenin and eight combined DNA index system (CODIS) core STR loci has been constructed and optimized for this real-time human identification study. Reproducible STR profiles of control DNA samples are obtained in 2 h and 30 min with ≤0.8 bp allele typing accuracy. The minimal amount of DNA required for a complete DNA profile is 100 copies. To critically evaluate the capabilities of our portable microsystem as well as its compatibility with crime scene investigation processes, real-time STR analyses were carried out at a mock crime scene prepared by the Palm Beach County Sheriff's Office (PBSO). Blood stain sample collection, DNA extraction, and STR analyses on the portable microsystem were conducted in the field, and a successful “mock” CODIS hit was generated on the suspect's sample within 6 h. This demonstration of on-site STR analysis establishes the feasibility of real-time DNA typing to identify the contributor of probative biological evidence at a crime scene and for real-time human identification.},
	number = {4},
	urldate = {2016-04-28TZ},
	journal = {Forensic Science International: Genetics},
	author = {Liu, Peng and Yeung, Stephanie H. I. and Crenshaw, Karin A. and Crouse, Cecelia A. and Scherer, James R. and Mathies, Richard A.},
	month = sep,
	year = {2008},
	keywords = {Capillary electrophoresis, Lab-on-a-chip, Microfabrication, STR typing, forensic identification, short tandem repeat},
	pages = {301--309}
}

@misc{__????,
	url = {http://www.twistdx.co.uk/images/uploads/docs/ASM_Bioworld_article.pdf},
	urldate = {2016-04-28TZ}
}

@article{piepenburg_dna_2006,
	title = {{DNA} {Detection} {Using} {Recombination} {Proteins}},
	volume = {4},
	issn = {1545-7885},
	url = {http://journals.plos.org/plosbiology/article?id=10.1371/journal.pbio.0040204},
	doi = {10.1371/journal.pbio.0040204},
	abstract = {The authors describe a new technology for the amplification of target DNA that does not require thermocycling, which could find applications in detection of pathogens or bioterror agents in the field.},
	number = {7},
	urldate = {2016-04-28TZ},
	journal = {PLOS Biol},
	author = {Piepenburg, Olaf and Williams, Colin H. and Stemple, Derek L. and Armes, Niall A.},
	month = jun,
	year = {2006},
	keywords = {Bacillus subtilis, Creatine, DNA recombination, Magnesium, Methicillin-resistant Staphylococcus aureus, Oligonucleotides, Recombinant proteins, Recombination reactions},
	pages = {e204}
}

@article{wen_purification_2008,
	title = {Purification of {Nucleic} {Acids} in {Microfluidic} {Devices}},
	volume = {80},
	issn = {0003-2700},
	url = {http://dx.doi.org/10.1021/ac8014998},
	doi = {10.1021/ac8014998},
	abstract = {The functionality of micropillars, microposts, silica beads, silica particles, sol?gels, and porous monoliths provides a framework for sample preparation and analysis for an integrated microfluidic system.},
	number = {17},
	urldate = {2016-04-28TZ},
	journal = {Analytical Chemistry},
	author = {Wen, Jian and Legendre, Lindsay A. and Bienvenue, Joan M. and Landers, James P.},
	month = sep,
	year = {2008},
	pages = {6472--6479}
}

@article{horsman_forensic_2007,
	title = {Forensic {DNA} analysis on microfluidic devices: a review},
	volume = {52},
	issn = {0022-1198},
	shorttitle = {Forensic {DNA} analysis on microfluidic devices},
	doi = {10.1111/j.1556-4029.2007.00468.x},
	abstract = {The advent of microfluidic technology for genetic analysis has begun to impact forensic science. Recent advances in microfluidic separation of short-tandem-repeat (STR) fragments has provided unprecedented potential for improving speed and efficiency of DNA typing. In addition, the analytical processes associated with sample preparation--which include cell sorting, DNA extraction, DNA quantitation, and DNA amplification--can all be integrated with the STR separation in a seamless manner. The current state of these microfluidic methods as well as their advantages and potential shortcomings are detailed. Recent advances in microfluidic device technology, as they pertain to forensic DNA typing, are discussed with a focus on the forensic community.},
	language = {eng},
	number = {4},
	journal = {Journal of Forensic Sciences},
	author = {Horsman, Katie M. and Bienvenue, Joan M. and Blasier, Kiev R. and Landers, James P.},
	month = jul,
	year = {2007},
	pmid = {17553097},
	keywords = {DNA Fingerprinting, Female, Forensic sciences, Humans, Male, Microfluidic Analytical Techniques, Tandem Repeat Sequences},
	pages = {784--799}
}

@article{puch-solis_dropin_2014,
	title = {A dropin peak height model},
	volume = {11},
	issn = {1872-4973},
	url = {http://www.sciencedirect.com/science/article/pii/S1872497314000337},
	doi = {10.1016/j.fsigen.2014.02.005},
	abstract = {The technology for producing DNA profiles is very sensitive and is able to produce profiles from process negative controls typically consisting of one or two peaks, a phenomenon known as dropin. There are several types of models that implement likelihood ratios for the statistical evaluation of DNA profiles. One of the types is the family of continuous models because they consider continuous peak height/area measurements from the stain profile. Nowadays, there are several continuous models available. The aim of this article is to expose a statistical model for dropin peak heights supported by data, and illustrate its incorporation into a continuous method.},
	urldate = {2016-04-28TZ},
	journal = {Forensic Science International: Genetics},
	author = {Puch-Solis, Roberto},
	month = jul,
	year = {2014},
	keywords = {DNA, Dropin, Likelihood ratio, Peak heights},
	pages = {80--84}
}

@article{haas_mrna_2008,
	series = {Progress in {Forensic} {Genetics} 12Proceedings of the 22nd {International} {ISFG} {Congress}},
	title = {{mRNA} profiling for body fluid identification},
	volume = {1},
	issn = {1875-1768},
	url = {http://www.sciencedirect.com/science/article/pii/S1875176808000954},
	doi = {10.1016/j.fsigss.2007.10.064},
	abstract = {mRNA profiling is a promising new method for the identification of body fluids from biological stains. A multiplex reverse transcription endpoint PCR method was adapted for the identification of blood, saliva, semen, vaginal secretions and menstrual blood. For specificity, sensitivity and suitability to biological stains the endpoint PCR method was satisfying. Up to 15 months old stains were shown to be suitable for mRNA profiling. In addition a realtime PCR assay was tested for sensitivity with blood and semen samples, providing comparable results to endpoint PCR or enzymatic tests.},
	number = {1},
	urldate = {2016-04-28TZ},
	journal = {Forensic Science International: Genetics Supplement Series},
	author = {Haas, C. and Klesser, B. and Kratzer, A. and Bär, W.},
	month = aug,
	year = {2008},
	keywords = {Body fluid identification, mRNA profiling},
	pages = {37--38}
}

@article{haas_mrna_2009,
	title = {{mRNA} profiling for body fluid identification by reverse transcription endpoint {PCR} and realtime {PCR}},
	volume = {3},
	issn = {1872-4973},
	url = {http://www.sciencedirect.com/science/article/pii/S1872497308001762},
	doi = {10.1016/j.fsigen.2008.11.003},
	abstract = {mRNA profiling is a promising new method for the identification of body fluids from biological stains. Major advantages of mRNA profiling are the possibility of detecting several body fluids in one multiplex reaction and of simultaneously isolating DNA without loss of material. A reverse transcription endpoint polymerase chain reaction (PCR) method and a realtime PCR assay were established for the identification of blood, saliva, semen, vaginal secretions and menstrual blood, and were compared to conventional enzymatic and immunologic tests. The results for specificity, sensitivity and suitability to biological stains were satisfying and mRNA stability was demonstrated for up to 2-year-old stains. Two novel multiplex assays were created with the endpoint PCR primers: multiplex 1 amplifies two markers for each of the above mentioned body fluids and is suited for screening; multiplex 2 was designed for the detection of blood, vaginal secretions and menstrual blood. The results demonstrate that both endpoint PCR and realtime PCR are suitable for the identification of body fluids in forensic stains and represent an effective alternative to conventional enzymatic and immunologic tests.},
	number = {2},
	urldate = {2016-04-28TZ},
	journal = {Forensic Science International: Genetics},
	author = {Haas, C. and Klesser, B. and Maake, C. and Bär, W. and Kratzer, A.},
	month = mar,
	year = {2009},
	keywords = {Body fluid identification, Forensic science, mRNA profiling},
	pages = {80--88}
}

@article{zubakov_new_2009,
	title = {New markers for old stains: stable {mRNA} markers for blood and saliva identification from up to 16-year-old stains},
	volume = {123},
	issn = {1437-1596},
	shorttitle = {New markers for old stains},
	doi = {10.1007/s00414-008-0249-z},
	abstract = {In forensic science, the unequivocal identification of the cellular origin of crime scene samples used for DNA profiling can provide crucial information for crime scene reconstruction. We have previously shown that various mRNA markers from genes with expression patterns specific for blood and saliva can be established from whole-genome expression analysis of time-wise degraded samples and were stable enough to specifically identify blood and saliva stains up to 180 days of age. Here, we showed that nine blood-specific and five saliva-specific mRNA markers can be amplified successfully and reliably in much older blood (13-16 years) and saliva (2-6 years) stains, respectively, suggesting their suitability for tissue identification in forensic case work. Moreover, our findings imply that forensic RNA testing can be reliable and robust if degraded samples are considered in the marker ascertainment procedure, with promising expectations beyond tissue identification purposes.},
	language = {eng},
	number = {1},
	journal = {International Journal of Legal Medicine},
	author = {Zubakov, Dmitry and Kokshoorn, Mieke and Kloosterman, Ate and Kayser, Manfred},
	month = jan,
	year = {2009},
	pmid = {18594850},
	keywords = {Blood Stains, Electrophoresis, Agar Gel, Forensic Genetics, Gene Expression Profiling, Genetic Markers, Humans, RNA, Messenger, Reproducibility of Results, Reverse Transcriptase Polymerase Chain Reaction, Saliva, Time Factors},
	pages = {71--74}
}

@article{courts_specific_2011,
	title = {Specific micro-{RNA} signatures for the detection of saliva and blood in forensic body-fluid identification},
	volume = {56},
	issn = {1556-4029},
	doi = {10.1111/j.1556-4029.2011.01894.x},
	abstract = {Micro-RNAs (miRNAs) are a class of small noncoding RNA (ncRNA) molecules with a length of 18-24 nucleotides which play an essential regulative role for many cellular processes. Evidence suggests that the miRNome is a more precise and meaningful representation of a cell type and condition than the mRNA transcriptome. To identify miRNAs that are suitable for forensic body-fluid identification, a global screening by microarray analysis of c. 800 miRNAs of forensic blood and saliva samples was performed, and by bioinformatic processing, three differentially expressed candidate miRNAs for saliva and blood each were selected. The six candidates were then validated and confirmed via quantitative PCR. Herein, we present miRNA assays consisting of three differentially expressed miRNAs for the identification of blood (miR-126, miR-150, miR-451) and saliva (miR-200c, miR-203, miR-205), respectively. We conclude that miRNA extraction from forensic samples is possible and support a "proof of concept" that body-fluid identification by miRNA analysis may become a potent forensic technique.},
	language = {eng},
	number = {6},
	journal = {Journal of Forensic Sciences},
	author = {Courts, Cornelius and Madea, Burkhard},
	month = nov,
	year = {2011},
	pmid = {21827476},
	keywords = {Female, Forensic Genetics, Humans, Male, MicroRNAs, Microarray Analysis, Reverse Transcriptase Polymerase Chain Reaction, Saliva},
	pages = {1464--1470}
}

@article{mukhopadhyay_faster_2009,
	title = {A faster way to process samples in sexual assault cases},
	volume = {81},
	issn = {0003-2700},
	url = {http://dx.doi.org/10.1021/ac901372y},
	doi = {10.1021/ac901372y},
	number = {15},
	urldate = {2016-04-28TZ},
	journal = {Analytical Chemistry},
	author = {Mukhopadhyay, Rajendrani},
	month = aug,
	year = {2009},
	pages = {5968--5968}
}

@article{benschop_is_2015,
	title = {Is an increased drop-in rate appropriate with enhanced {DNA} profiling?},
	volume = {5},
	issn = {1875-1768},
	url = {http://www.sciencedirect.com/science/article/pii/S1875176815300469},
	doi = {10.1016/j.fsigss.2015.09.029},
	abstract = {With enhanced capillary electrophoresis (CE) injection the fold increase in peak heights relates to the fold increase in sensitivity. As a result, DNA profiles appear similar when the amount of DNA in the PCR was adjusted according to the sensitivity of the analysis. With enhanced CE injection, however, more drop-in alleles were observed. In (probabilistic) DNA profile interpretation, it seems opportune to account for an amount of drop-in that is in accordance with the sensitivity of the method.},
	urldate = {2016-04-28TZ},
	journal = {Forensic Science International: Genetics Supplement Series},
	author = {Benschop, Corina C. G. and Graaf, Elisabeth S. M. and Sijen, Titia},
	month = dec,
	year = {2015},
	keywords = {Capillary electrophoresis, Drop-in alleles, Enhanced interrogation, Forensic science, Low template DNA},
	pages = {e71--e72}
}

@article{bleka_euroformix:_2016,
	title = {{EuroForMix}: {An} open source software based on a continuous model to evaluate {STR} {DNA} profiles from a mixture of contributors with artefacts},
	volume = {21},
	issn = {1872-4973},
	shorttitle = {{EuroForMix}},
	url = {http://www.sciencedirect.com/science/article/pii/S1872497315300946},
	doi = {10.1016/j.fsigen.2015.11.008},
	abstract = {We have released a software named EuroForMix to analyze STR DNA profiles in a user-friendly graphical user interface. The software implements a model to explain the allelic peak height on a continuous scale in order to carry out weight-of-evidence calculations for profiles which could be from a mixture of contributors. Through a properly parameterized model we are able to do inference on mixture proportions, the peak height properties, stutter proportion and degradation. In addition, EuroForMix includes models for allele drop-out, allele drop-in and sub-population structure. EuroForMix supports two inference approaches for likelihood ratio calculations. The first approach uses maximum likelihood estimation of the unknown parameters. The second approach is Bayesian based which requires prior distributions to be specified for the parameters involved. The user may specify any number of known and unknown contributors in the model, however we find that there is a practical computing time limit which restricts the model to a maximum of four unknown contributors.

EuroForMix is the first freely open source, continuous model (accommodating peak height, stutter, drop-in, drop-out, population substructure and degradation), to be reported in the literature. It therefore serves an important purpose to act as an unrestricted platform to compare different solutions that are available. The implementation of the continuous model used in the software showed close to identical results to the R-package DNAmixtures, which requires a HUGIN Expert license to be used. An additional feature in EuroForMix is the ability for the user to adapt the Bayesian inference framework by incorporating their own prior information.},
	urldate = {2016-04-13TZ},
	journal = {Forensic Science International: Genetics},
	author = {Bleka, Oyvind and Storvik, Geir and Gill, Peter},
	month = mar,
	year = {2016},
	keywords = {Forensic statistics, Open-source software, STR DNA interpretation},
	pages = {35--44}
}

@article{mitchell_likelihood_2011,
	title = {Likelihood ratio statistics for {DNA} mixtures allowing for drop-out and drop-in},
	volume = {3},
	issn = {1875-1768},
	url = {http://www.sciencedirect.com/science/article/pii/S1875176811001211},
	doi = {10.1016/j.fsigss.2011.08.119},
	abstract = {The likelihood ratio (LR) is the recommended approach for forensic DNA mixture analysis by the DNA commission of the ISFG, as it makes maximum use of available data and parameters for allelic drop-out and drop-in can be incorporated. We have developed and validated a LR method and software for analysis of mixed evidence samples in which drop-out of true contributors′ alleles and drop-in of extraneous alleles may have occurred. This method, the forensic statistical tool (FST), employs empirically determined drop-out and drop-in probabilities for single source samples and mixtures. The LR is computed for pairs of prosecution and defense hypotheses based on sample characteristics specified by the user. Data from up to three evidence amplifications may be considered simultaneously. The performance of the program was evaluated with hundreds of profiles generated from blood and buccal samples, purposefully degraded samples, and touched items with one, two, three, and four known contributors. The validation demonstrated that FST assigns an appropriate weight to all types of comparisons. FST is now being used in casework and results continue to be consistent with qualitative assessments.},
	number = {1},
	urldate = {2014-01-10TZ},
	journal = {Forensic Science International: Genetics Supplement Series},
	author = {Mitchell, Adele A. and Tamariz, Jeannie and O'Connell, Kathleen and Ducasse, Nubia and Prinz, Mechthild and Caragine, Theresa},
	year = {2011},
	keywords = {Allelic drop-out, DNA mixture, Likelihood ratio},
	pages = {e240--e241}
}

@article{mitchell_validation_2012,
	series = {Analysis and biostatistical interpretation of complex and low template {DNA} samples},
	title = {Validation of a {DNA} mixture statistics tool incorporating allelic drop-out and drop-in},
	volume = {6},
	issn = {1872-4973},
	url = {http://www.sciencedirect.com/science/article/pii/S1872497312001913},
	doi = {10.1016/j.fsigen.2012.08.007},
	abstract = {DNA mixture analysis is a current topic of discussion in the forensics literature. Of particular interest is how to approach mixtures where allelic drop-out and/or drop-in may have occurred. The Office of Chief Medical Examiner (OCME) of The City of New York has developed and validated the Forensic Statistical Tool (FST), a software tool for likelihood ratio analysis of forensic DNA samples, allowing for allelic drop-out and drop-in. FST can be used for single source samples and for mixtures of DNA from two or three contributors, with or without known contributors. Drop-out and drop-in probabilities were estimated empirically through analysis of over 2000 amplifications of more than 700 mixtures and single source samples. Drop-out rates used by FST are a function of the Identifiler® locus, the quantity of template DNA amplified, the number of amplification cycles, the number of contributors to the sample, and the approximate mixture ratio (either unequal or approximately equal). Drop-out rates were estimated separately for heterozygous and homozygous genotypes. Drop-in rates used by FST are a function of number of amplification cycles only.

FST was validated using 454 mock evidence samples generated from DNA mixtures and from items handled by one to four persons. For each sample, likelihood ratios (LRs) were computed for each true contributor and for each profile in a database of over 1200 non-contributors. A wide range of LRs for true contributors was obtained, as true contributors’ alleles may be labeled at some or all of the tested loci. However, the LRs were consistent with OCME's qualitative assessments of the results. The second set of data was used to evaluate FST LR results when the test sample in the prosecution hypothesis of the LR is not a contributor to the mixture. With this validation, we demonstrate that LRs generated using FST are consistent with, but more informative than, OCME's qualitative sample assessments and that LRs for non-contributors are appropriately assigned.},
	number = {6},
	urldate = {2014-08-07TZ},
	journal = {Forensic Science International: Genetics},
	author = {Mitchell, Adele A. and Tamariz, Jeannie and O'Connell, Kathleen and Ducasse, Nubia and Budimlija, Zoran and Prinz, Mechthild and Caragine, Theresa},
	year = {2012},
	keywords = {Allelic drop-in, Allelic drop-out, DNA mixture analysis, Likelihood ratio, Low template DNA},
	pages = {749--761}
}

@article{gill_genotyping_2015,
	series = {New {Trends} in {Forensic} {Science} {Genetics}},
	title = {Genotyping and interpretation of {STR}-{DNA}: {Low}-template, mixtures and database matches - {Twenty} years of research and development},
	volume = {18},
	issn = {1872-4973},
	shorttitle = {Genotyping and interpretation of {STR}-{DNA}},
	url = {http://www.sciencedirect.com/science/article/pii/S1872497315000654},
	doi = {10.1016/j.fsigen.2015.03.014},
	abstract = {The introduction of Short Tandem Repeat (STR) DNA was a revolution within a revolution that transformed forensic DNA profiling into a tool that could be used, for the first time, to create National DNA databases. This transformation would not have been possible without the concurrent development of fluorescent automated sequencers, combined with the ability to multiplex several loci together. Use of the polymerase chain reaction (PCR) increased the sensitivity of the method to enable the analysis of a handful of cells. The first multiplexes were simple: ‘the quad’, introduced by the defunct UK Forensic Science Service (FSS) in 1994, rapidly followed by a more discriminating ‘six-plex’ (Second Generation Multiplex) in 1995 that was used to create the world's first national DNA database. The success of the database rapidly outgrew the functionality of the original system – by the year 2000 a new multiplex of ten-loci was introduced to reduce the chance of adventitious matches. The technology was adopted world-wide, albeit with different loci. The political requirement to introduce pan-European databases encouraged standardisation – the development of European Standard Set (ESS) of markers comprising twelve-loci is the latest iteration. Although development has been impressive, the methods used to interpret evidence have lagged behind. For example, the theory to interpret complex DNA profiles (low-level mixtures), had been developed fifteen years ago, but only in the past year or so, are the concepts starting to be widely adopted. A plethora of different models (some commercial and others non-commercial) have appeared. This has led to a confusing ‘debate’ about the ‘best’ to use. The different models available are described along with their advantages and disadvantages. A section discusses the development of national DNA databases, along with details of an associated controversy to estimate the strength of evidence of matches. Current methodology is limited to searches of complete profiles – another example where the interpretation of matches has not kept pace with development of theory. STRs have also transformed the area of Disaster Victim Identification (DVI) which frequently requires kinship analysis. However, genotyping efficiency is complicated by complex, degraded DNA profiles. Finally, there is now a detailed understanding of the causes of stochastic effects that cause DNA profiles to exhibit the phenomena of drop-out and drop-in, along with artefacts such as stutters. The phenomena discussed include: heterozygote balance; stutter; degradation; the effect of decreasing quantities of DNA; the dilution effect.},
	urldate = {2015-08-20TZ},
	journal = {Forensic Science International: Genetics},
	author = {Gill, Peter and Haned, Hinda and Bleka, Oyvind and Hansson, Oskar and Dørum, Guro and Egeland, Thore},
	month = sep,
	year = {2015},
	keywords = {Complex mixtures, European Standard Set of loci, Kinship, Multiplexes, STRs, national DNA databases},
	pages = {100--117}
}

@article{cotton_review:_2015,
	series = {New {Trends} in {Forensic} {Science} {Genetics}},
	title = {Review: {Properties} of sperm and seminal fluid, informed by research on reproduction and contraception},
	volume = {18},
	issn = {1872-4973},
	shorttitle = {Review},
	url = {http://www.sciencedirect.com/science/article/pii/S1872497315000460},
	doi = {10.1016/j.fsigen.2015.03.009},
	abstract = {Forensic DNA testing is grounded in molecular biology and population genetics. The technologies that were the basis of restriction length polymorphism testing (RFLP) have given way to PCR based technologies. While PCR has been the pillar of short tandem repeat (STR) methods and will continue to be used as DNA sequencing and analysis of single nucleotide polymorphisms (SNPs) are introduced into human identification, the molecular biology techniques in use today represent significant advances since the introduction of STR testing. Large forensic laboratories with dedicated research teams and forensic laboratories which are part of academic institutions have the resources to keep track of advances which can then be considered for further research or incorporated into current testing methods. However, many laboratories have limited ability to keep up with research advances outside of the immediate area of forensic science and may not have access to a large university library systems. This review focuses on filling this gap with respect to areas of research that intersect with selected methods used in forensic biology.

The review summarizes information collected from several areas of the scientific literature where advances in molecular biology have produced information relevant to DNA analysis of sexual assault evidence and methods used in presumptive and confirmatory identification of semen. Older information from the literature is also included where this information may not be commonly known and is relevant to current methods. The topics selected highlight (1) information from applications of proteomics to sperm biology and human reproduction, (2) seminal fluid proteins and prostate cancer diagnostics, (3) developmental biology of sperm from the fertility literature and (4) areas where methods are common to forensic analysis and research in contraceptive use and monitoring. Information and progress made in these areas coincide with the research interests of forensic biology and cross-talk between these disciplines may benefit both.},
	urldate = {2016-04-11TZ},
	journal = {Forensic Science International: Genetics},
	author = {Cotton, Robin W. and Fisher, Matthew B.},
	month = sep,
	year = {2015},
	keywords = {Differential extraction, PSA, Protamines, Semenogelin, Seminal fluid, Sperm},
	pages = {66--77}
}

@article{budowle_validity_2009,
	title = {Validity of {Low} {Copy} {Number} {Typing} and {Applications} to {Forensic} {Science}},
	volume = {50},
	issn = {0353-9504},
	url = {http://www.ncbi.nlm.nih.gov/pmc/articles/PMC2702736/},
	doi = {10.3325/cmj.2009.50.207},
	abstract = {Low copy number (LCN) typing, particularly for current short tandem repeat (STR) typing, refers to the analysis of any sample that contains less than 200 pg of template DNA. Generally, LCN typing simply can be defined as the analysis of any DNA sample where the results are below the stochastic threshold for reliable interpretation. There are a number of methodologies to increase sensitivity of detection to enable LCN typing. These approaches encompass modifications during the polymerase chain reaction (PCR) and/or post-PCR manipulations. Regardless of the manipulations, when processing a small number of starting templates during the PCR exaggerated stochastic sampling effects will occur. The result is that several phenomena can occur: a substantial imbalance of 2 alleles at a given heterozygous locus, allelic dropout, or increased stutter. With increased sensitivity of detection there is a concomitant increased risk of contamination. Recently, a commission reviewed LCN typing and found it to be “robust” and “fit for purpose.” Because LCN analysis by its nature is not reproducible, it cannot be considered as robust as that associated with conventional DNA typing. The findings of the commission seem inconsistent with the nature of LCN typing. While LCN typing is appropriate for identification of missing persons and human remains and for developing investigative leads, caution should be taken with its use in other endeavors until developments are made that overcome the vagaries of LCN typing. A more in-depth evaluation by the greater scientific community is warranted. The issues to consider include: training and education, evidence handling and collection procedures, the application or purpose for which the LCN result will be used, the reliability of current LCN methods, replicate analyses, interpretation and uncertainty, report writing, validation requirements, and alternate methodologies for better performance.},
	number = {3},
	urldate = {2016-04-08TZ},
	journal = {Croatian Medical Journal},
	author = {Budowle, Bruce and Eisenberg, Arthur J. and van Daal, Angela},
	month = jun,
	year = {2009},
	pmid = {19480017},
	pmcid = {PMC2702736},
	pages = {207--217}
}

@article{alaeddini_forensic_2010,
	title = {Forensic implications of genetic analyses from degraded {DNA} - {A} review},
	volume = {4},
	issn = {1872-4973},
	url = {http://www.sciencedirect.com/science/article/pii/S1872497309001483},
	doi = {10.1016/j.fsigen.2009.09.007},
	abstract = {Forensic DNA identification techniques are principally based on determination of the size or sequence of desired PCR products. The fragmentation of DNA templates or the structural modifications that can occur during the decomposition process can impact the outcomes of the analytical procedures. This study reviews the pathways involved in cell death and DNA decomposition and the subsequent difficulties these present in DNA analysis of degraded samples.},
	number = {3},
	urldate = {2014-06-11TZ},
	journal = {Forensic Science International: Genetics},
	author = {Alaeddini, Reza and Walsh, Simon J. and Abbas, Ali},
	month = apr,
	year = {2010},
	keywords = {Cell death, DNA degradation, Deoxyribonuclease, Forensics, PCR},
	pages = {148--157}
}

@article{vernarecci_quantifiler_2015,
	title = {Quantifiler {Trio} {Kit} and forensic samples management: {A} matter of degradation},
	volume = {16},
	issn = {1872-4973},
	shorttitle = {Quantifiler® {Trio} {Kit} and forensic samples management},
	url = {http://www.sciencedirect.com/science/article/pii/S1872497314002804},
	doi = {10.1016/j.fsigen.2014.12.005},
	abstract = {DNA collected from crime scenes may have experienced different levels of degradation. This is mainly due to sample exposure to different environmental factors. The impact of DNA degradation on short tandem repeat (STR) profiling can lead to partial or null information and in some cases, the identification of the trace may fail. The availability of a system enabling the assessment not only of the quantity of the DNA but also of its quality in terms of degradation would result in shorter time for sample processing, more reliable identifications and cost reduction by predicting the quality of the DNA profiles prior to STR analysis. We report here a study on 181 selected degraded DNA samples extracted from real crime scene evidence. The selected samples were processed by combining the use of a new commercial quantification kit (Quantifiler® Trio) with a new 24 marker multiplex PCR amplification kit (Globalfiler® Kit). Applying different statistical analyses we investigated the reliability of the Degradation Index provided by the Quantifiler® Trio in determining the level of DNA degradation in a forensic sample. This useful information can be used to predict the quality of the profile obtained after STR amplification. The combination of such a quantification kit with different PCR protocols allowed us to define practical guidelines for processing degraded forensic DNA samples with a simplified and comprehensive approach.},
	urldate = {2015-09-15TZ},
	journal = {Forensic Science International: Genetics},
	author = {Vernarecci, Stefano and Ottaviani, Enrica and Agostino, Alessandro and Mei, Elisabetta and Calandro, Lisa and Montagna, Paola},
	month = may,
	year = {2015},
	keywords = {DNA degradation, Degradation Index, Globalfiler®, Quantification, Quantifiler® Trio, Short tandem repeat (STR)},
	pages = {77--85}
}

@article{radstrom_pre-pcr_2004,
	title = {Pre-{PCR} processing: strategies to generate {PCR}-compatible samples},
	volume = {26},
	issn = {1073-6085},
	shorttitle = {Pre-{PCR} processing},
	doi = {10.1385/MB:26:2:133},
	abstract = {Polymerase chain reaction (PCR) is recognized as a rapid, sensitive, and specific molecular diagnostic tool for the analysis of nucleic acids. However, the sensitivity and kinetics of diagnostic PCR may be dramatically reduced when applied directly to biological samples, such as blood and feces, owing to PCR-inhibitory components. As a result, pre-PCR processing procedures have been developed to remove or reduce the effects of PCR inhibitors. Pre-PCR processing comprises all steps prior to the detection of PCR products, that is, sampling, sample preparation, and deoxyribonucleic acid (DNA) amplification. The aim of pre-PCR processing is to convert a complex biological sample with its target nucleic acids/cells into PCR-amplifiable samples by combining sample preparation and amplification conditions. Several different pre-PCR processing strategies are used: (1) optimization of the DNA amplification conditions by the use of alternative DNA polymerases and/or amplification facilitators, (2) optimization of the sample preparation method, (3) optimization of the sampling method, and (4) combinations of the different strategies. This review describes different pre-PCR processing strategies to circumvent PCR inhibition to allow accurate and precise DNA amplification.},
	language = {eng},
	number = {2},
	journal = {Molecular Biotechnology},
	author = {Rådström, Peter and Knutsson, Rickard and Wolffs, Petra and Lövenklev, Maria and Löfström, Charlotta},
	month = feb,
	year = {2004},
	pmid = {14764939},
	keywords = {Animals, Blood Chemical Analysis, DNA, Feces, Humans, Microchemistry, Specimen Handling, polymerase chain reaction},
	pages = {133--146}
}

@article{hedman_pre-pcr_2013,
	title = {Pre-{PCR} processing in bioterrorism preparedness: improved diagnostic capabilities for laboratory response networks},
	volume = {11 Suppl 1},
	issn = {1557-850X},
	shorttitle = {Pre-{PCR} processing in bioterrorism preparedness},
	doi = {10.1089/bsp.2012.0090},
	abstract = {Diagnostic DNA analysis using polymerase chain reaction (PCR) has become a valuable tool for rapid detection of biothreat agents. However, analysis is often challenging because of the limited size, quality, and purity of the biological target. Pre-PCR processing is an integrated concept in which the issues of analytical limit of detection and simplicity for automation are addressed in all steps leading up to PCR amplification--that is, sampling, sample treatment, and the chemical composition of PCR. The sampling method should maximize target uptake and minimize uptake of extraneous substances that could impair the analysis--so-called PCR inhibitors. In sample treatment, there is a trade-off between yield and purity, as extensive purification leads to DNA loss. A cornerstone of pre-PCR processing is to apply DNA polymerase-buffer systems that are tolerant to specific sample impurities, thereby lowering the need for expensive purification steps and maximizing DNA recovery. Improved awareness among Laboratory Response Networks (LRNs) regarding pre-PCR processing is important, as ineffective sample processing leads to increased cost and possibly false-negative or ambiguous results, hindering the decision-making process in a bioterrorism crisis. This article covers the nature and mechanisms of PCR-inhibitory substances relevant for agroterrorism and bioterrorism preparedness, methods for quality control of PCR reactions, and applications of pre-PCR processing to optimize and simplify the analysis of various biothreat agents. Knowledge about pre-PCR processing will improve diagnostic capabilities of LRNs involved in the response to bioterrorism incidents.},
	language = {eng},
	journal = {Biosecurity and Bioterrorism: Biodefense Strategy, Practice, and Science},
	author = {Hedman, Johannes and Knutsson, Rickard and Ansell, Ricky and Rådström, Peter and Rasmusson, Birgitta},
	month = sep,
	year = {2013},
	pmid = {23971826},
	keywords = {Agriculture, Analytic Sample Preparation Methods, Automation, Bioterrorism, Buffers, DNA, Fluorescence, Laboratories, Nucleic Acid Synthesis Inhibitors, Nucleotides, polymerase chain reaction},
	pages = {S87--101}
}

@article{gray_direct_2014,
	title = {Direct amplification of casework bloodstains using the {Promega} {PowerPlex} 21 {PCR} {Amplification} {System}},
	volume = {12},
	issn = {1872-4973},
	url = {http://www.sciencedirect.com/science/article/pii/S1872497314000957},
	doi = {10.1016/j.fsigen.2014.05.003},
	abstract = {A significant number of evidence items submitted to Forensic Science Service Tasmania (FSST) are blood swabs or bloodstained items. Samples from these items routinely undergo phenol:chloroform:isoamyl alcohol organic extraction and quantitative Polymerase Chain Reaction (qPCR) testing prior to PowerPlex® 21 amplification. This multi-step process has significant cost and timeframe implications in a fiscal climate of tightening government budgets, pressure towards improved operating efficiencies, and an increasing emphasis on rapid techniques better supporting intelligence-led policing.

Direct amplification of blood and buccal cells on cloth and Whatman FTA™ card with PowerPlex® 21 has already been successfully implemented for reference samples, eliminating the requirement for sample pre-treatment. Scope for expanding this method to include less pristine casework blood swabs and samples from bloodstained items was explored in an endeavour to eliminate lengthy DNA extraction, purification and qPCR steps for a wider subset of samples.

Blood was deposited onto a range of substrates including those historically found to inhibit STR amplification. Samples were collected with micro-punch, micro-swab, or both. The potential for further fiscal savings via reduced volume amplifications was assessed by amplifying all samples at full and reduced volume (25 and 13 μL).

Overall success rate data showed 80\% of samples yielded a complete profile at reduced volume, compared to 78\% at full volume. Particularly high success rates were observed for the blood on fabric/textile category with 100\% of micro-punch samples yielding complete profiles at reduced volume and 85\% at full volume.

Following the success of this trial, direct amplification of suitable casework blood samples has been implemented at reduced volume. Significant benefits have been experienced, most noticeably where results from crucial items have been provided to police investigators prior to interview of suspects, and a coronial identification has been successfully completed in a short timeframe to avoid delay in the release of human remains to family members.},
	urldate = {2014-11-13TZ},
	journal = {Forensic Science International: Genetics},
	author = {Gray, Kerryn and Crowle, Damian and Scott, Pam},
	month = sep,
	year = {2014},
	keywords = {Casework bloodstains, PowerPlex 21, STR, direct amplification},
	pages = {86--92}
}

@article{bright_examination_2010,
	title = {Examination of the variability in mixed {DNA} profile parameters for the {Identifiler} multiplex},
	volume = {4},
	issn = {1872-4973},
	url = {http://www.sciencedirect.com/science/article/pii/S1872497309001033},
	doi = {10.1016/j.fsigen.2009.07.002},
	abstract = {The interpretation of mixed DNA profiles is often undertaken by determining to what extent possible genotype combinations may be eliminated from consideration. This requires an understanding of the variability in height or area for the two alleles of a heterozygote (heterozygote balance), and in the variability of mixture proportion or mixture ratio across loci.

We present here empirical data to help assess the magnitude of this variability for Identifiler™ profiles.

We find that heterozygote balance is affected by peak height as expected and that at heights above 267RFU the two peaks of a heterozygote demonstrates a peak height ratio between 0.6 and 1.66.

For mixtures we introduce a concept, APH, the average peak heights of the active alleles. Above an APH of 110RFU mixture proportion demonstrated variation no more than 0.2 from the average across loci.

Mixture ratio variability was affected by both the mixture ratio, Mr per se and by the APH. The function (2APH/(1\&\#xa0;+\&\#xa0;Mr)) appears to be a reasonable predictor of the variability and approximates the expected peak height of the minor alleles. At (2APH/(1\&\#xa0;+\&\#xa0;Mr))\&\#xa0;≥\&\#xa0;300RFU the mixture ratio at a locus is expected to be within a factor of 2 of the average across loci.},
	number = {2},
	urldate = {2012-04-12TZ},
	journal = {Forensic Science International: Genetics},
	author = {Bright, Jo-Anne and Turkington, Jnana and Buckleton, John},
	month = feb,
	year = {2010},
	keywords = {DNA, Forensic, LTDNA, Mixture},
	pages = {111--114}
}

@article{forster_direct_2008,
	title = {Direct comparison of post-28-cycle {PCR} purification and modified capillary electrophoresis methods with the 34-cycle "low copy number" ({LCN}) method for analysis of trace forensic {DNA} samples},
	volume = {2},
	issn = {1872-4973},
	url = {http://www.sciencedirect.com/science/article/pii/S1872497308000537},
	doi = {10.1016/j.fsigen.2008.04.005},
	abstract = {The investigation of samples with low amounts of template DNA remains at the forefront of forensic DNA research and technology as it becomes increasingly important to gain DNA profile information from exceedingly trace levels of DNA. Previous studies have demonstrated that it is possible to obtain short tandem repeat (STR) profiles from \&lt;100 pg of template DNA by increasing the number of amplification cycles from 28 to 34, a modification often referred to as “low copy number” or LCN analysis. In this study, we have optimised post-PCR purification techniques applied after only 28 cycles of PCR, as well as using modified capillary electrophoresis injection conditions and have investigated the progressive application of these enhanced approaches. This paper reviews the characteristics of the profiles obtained by these methods compared with those obtained on the same samples after 34-cycle PCR. We observed comparable sensitivity to 34-cycle PCR in terms of the number of profiles with evidence of DNA and the number of allelic peaks per profile and we noted improved peak height and area magnitude with some sample types. Certain parameters reported to be adversely affected in 34-cycle LCN investigations, such as non-donor allele peaks and increased stutter peak ratio, were reduced by this approach. There are a number of advantages for trace samples in progressing from the standard 28-cycle process to the post-PCR processing method as compared to 34-cycle PCR method, including reduced sample consumption, reduced number of PCR amplifications required, and a staged approach to sample processing and profile interpretation.},
	number = {4},
	urldate = {2015-01-23TZ},
	journal = {Forensic Science International: Genetics},
	author = {Forster, Luke and Thomson, Jim and Kutranov, Stefan},
	month = sep,
	year = {2008},
	keywords = {Capillary electrophoresis, LCN, Low Copy Number, Post-PCR purification, STRs, Trace DNA, short tandem repeats},
	pages = {318--328}
}

@article{tvedebrink_performance_2012,
	title = {Performance of two 17 locus forensic identification {STR} kits - {Applied} {Biosystems}'s {AmpFlSTR} {NGMSElect} and {Promega}'s {PowerPlex} {ESI}17 kits},
	volume = {6},
	issn = {1872-4973},
	url = {http://www.sciencedirect.com/science/article/pii/S1872497311002365},
	doi = {10.1016/j.fsigen.2011.12.006},
	abstract = {We compared the performance of two recently released 17 loci STR multiplexes for human identification: Applied Biosystems's AmpFℓSTR® NGMSElect™ and Promega's PowerPlex® ESI17. The comparative parameters were chosen by their relevance in forensic identification and particularly in crime cases. The comparative analyses encompass: amplification ability, heterozygote balance, allelic drop-out, drop-in, stutter analysis and inter-locus balance. Four DNA profiles were analysed in various concentrations in a serial dilution experiment. The amounts of DNA in the PCR ranged from 3 pg to 420 pg and were analysed in triplicate using 28, 29 and 30 PCR cycles. In order to compare the kits, aliquots from each sample were analysed with both kits under identical conditions. Furthermore, DNA profiles from 200 reference profiles were analysed using both kits. The results from the statistical analyses did not indicate any substantial differences of practical relevance between the kits for forensic case work. For all parameters included in this comparative study, the two kits showed no departure from previously observed patterns relative to e.g. the amounts of DNA or amplicon lengths. Based on our analyses, both kits are considered applicable for forensic crime case work.},
	number = {5},
	urldate = {2012-12-14TZ},
	journal = {Forensic Science International: Genetics},
	author = {Tvedebrink, Torben and Mogensen, Helle Smidt and Stene, Maria Charlotte and Morling, Niels},
	month = sep,
	year = {2012},
	keywords = {Allelic drop-out, AmpFℓSTR® NGMSElect™, Artefact analysis, Heterozygote balance, PowerPlex® ESI17, Stutter analysis},
	pages = {523--531}
}

@article{alaeddini_forensic_2012,
	title = {Forensic implications of {PCR} inhibition - {A} review},
	volume = {6},
	issn = {1872-4973},
	url = {http://www.sciencedirect.com/science/article/pii/S1872497311001797},
	doi = {10.1016/j.fsigen.2011.08.006},
	abstract = {Polymerase chain reaction (PCR) is currently the method of choice for the identification of human remains in forensic coursework. DNA samples from crime scenes often contain co-purified impurities which inhibit PCR. PCR inhibition is the most common cause of PCR failure when adequate copies of DNA are present. Inhibitors have been routinely reported in forensic investigations of DNA extracted from a variety of templates. Humic compounds, a series of substances produced during decay process have been considered as the materials contaminating DNA in soil, natural waters and recent sediments. Those compounds have been frequently assigned as PCR inhibitors. The current report reviews the characteristics of PCR inhibition, including the proposed mechanisms of inhibition, detection methods and the available technologies to remove or overcome the inhibitory activities.},
	number = {3},
	urldate = {2014-02-04TZ},
	journal = {Forensic Science International: Genetics},
	author = {Alaeddini, Reza},
	month = may,
	year = {2012},
	keywords = {Chaotropic agents, Forensic sciences, Humic compounds, Maillard reaction, PCR inhibition},
	pages = {297--305}
}

@article{kainz_pcr_2000,
	title = {The {PCR} plateau phase - towards an understanding of its limitations},
	volume = {1494},
	issn = {0167-4781},
	url = {http://www.sciencedirect.com/science/article/pii/S0167478100002001},
	doi = {10.1016/S0167-4781(00)00200-1},
	abstract = {The DNA polymerases from Thermus aquaticus and Thermus flavus were recently found to bind to short double-stranded DNA fragments without sequence specificity [Kainz et al. (2000) Biotechniques 28, 278–82]. In the present study, it is shown that the accumulation of amplification products during later PCR cycles also exerts an inhibitory effect on several enzymes tested. To simulate later cycle conditions, a 1.7 kb sequence from phage λ DNA was amplified in the presence of various amounts of a 1 kb double-stranded DNA fragment. A 30-fold molar excess of fragments to polymerase molecules was found to be required for a complete inhibition of Taq, Tfl and Pwo DNA polymerase. This stoichiometric relation remained constant when PCR amplifications were performed using polymerase concentrations of 0.5, 1 or 1.5 U/50 μl reaction volume. The amount of 1 kb DNA fragments required for a complete inhibition was similar to the product yield of the controls (no fragment added), that were run to plateau phase levels. Additionally, PCR mixtures, that were subjected to different numbers of cycles, were compared in their ability to extend 3′-recessed ends by using a hairpin extension assay. The presence of endogenous amplicon DNA accumulated in later PCR cycles was found to inhibit completely the activity of DNA polymerase. PCR mixtures still in quasi-linear phase partially extended the hairpins. In both cases, a further addition of polymerase significantly improved their function. These results indicate that the main factor contributing to the plateau phase in PCR consists of binding of DNA polymerase to its amplification products.},
	number = {1–2},
	urldate = {2015-06-16TZ},
	journal = {Biochimica et Biophysica Acta (BBA) - Gene Structure and Expression},
	author = {Kainz, Peter},
	month = nov,
	year = {2000},
	keywords = {DNA binding, Taq DNA polymerase, polymerase chain reaction},
	pages = {23--27}
}

@article{kishore_optimization_2006,
	title = {Optimization of {DNA} {Extraction} from {Low}-{Yield} and {Degraded} {Samples} {Using} the {BioRobot} {EZ}1 and {BioRobot} {M}48},
	volume = {51},
	issn = {1556-4029},
	url = {http://onlinelibrary.wiley.com/doi/10.1111/j.1556-4029.2006.00204.x/abstract},
	doi = {10.1111/j.1556-4029.2006.00204.x},
	abstract = {ABSTRACT:  Robotic extraction of DNA from dilutions of blood and semen using either the BioRobots® EZ1 or BioRobots® M48 consistently produced lower recoveries than standard organic extractions of the same samples. In an effort to increase the efficiency of robotically extracted DNA, glycogen and carrier RNA were added following cell lysis. The addition of glycogen, postlysis, resulted in no improvement in DNA recovery with the BioRobot® EZ1. However, when carrier RNA was added to the cell lysate of limited and degraded samples extracted on the EZ1 or the M48, DNA recoveries dramatically increased four- to 20-fold. DNA yields obtained by robotic extraction in the presence of carrier RNA were as high, or higher, as those obtained by organic extraction lacking carrier RNA, while experiments that utilized carrier RNA in both types of extractions showed increased sensitivity for both methods. Furthermore, carrier RNA substantially increased the recovery of fragmented DNA with the EZ1.},
	language = {en},
	number = {5},
	urldate = {2015-01-23TZ},
	journal = {Journal of Forensic Sciences},
	author = {Kishore, Ram and Reef Hardy, W. and Anderson, Vince J. and Sanchez, Nick A. and Buoncristiani, Martin R.},
	year = {2006},
	keywords = {BioRobot® EZ1, BioRobot® M48, Forensic science, automated DNA purification, robotic DNA extraction, silica beads},
	pages = {1055--1061}
}

@article{colussi_efficiency_2009,
	series = {Progress in {Forensic} {Genetics} 13 {Proceedings} of the 23rd {International} {ISFG} {Congress}},
	title = {Efficiency of {DNA} {IQ} {System} in recovering semen {DNA} from cotton swabs},
	volume = {2},
	issn = {1875-1768},
	url = {http://www.sciencedirect.com/science/article/pii/S1875176809002406},
	doi = {10.1016/j.fsigss.2009.09.031},
	abstract = {With the aim to asses the efficiency of the DNA IQ System in the recovery of DNA from semen samples, cotton swabs were prepared from 1/5 serial dilutions of semen. Each swab was fractionated in four equivalent quarters and the DNA was further extracted following the differential lysis protocol. The recovered DNA was quantified by means of real time PCR and the average DNA yield was used to compare results. Direct extractions of equivalent aliquots of each semen dilution were used as reference samples. Even though a high percentage of the starting material was lost during the process of transfer to/recover from the solid support, our experimental results demonstrated that the DNA IQ system was able to detect around 103 sperm cells in the starting material, enabling to obtain a complete DNA profile with AmpFl STR IdentiFiler PCR Amplification Kit (Applied Biosystems).},
	number = {1},
	urldate = {2015-01-23TZ},
	journal = {Forensic Science International: Genetics Supplement Series},
	author = {Colussi, A. and Viegas, M. and Beltramo, J. and Lojo, M.},
	month = dec,
	year = {2009},
	keywords = {DNA IQ System, Semen swabs DNA extraction},
	pages = {87--88}
}

@article{thompson_investigation_2014,
	title = {An investigation of {PCR} inhibition using {Plexor}-based quantitative {PCR} and short tandem repeat amplification},
	volume = {59},
	issn = {1556-4029},
	doi = {10.1111/1556-4029.12556},
	abstract = {A common problem in forensic DNA typing is PCR inhibition resulting in allele dropout and peak imbalance. In this paper, we have utilized the Plexor(®) real-time PCR quantification kit to evaluate PCR inhibition. This is performed by adding increasing concentrations of various inhibitors and evaluating changes in melt curves and PCR amplification efficiencies. Inhibitors examined included calcium, humic acid, collagen, phenol, tannic acid, hematin, melanin, urea, bile salts, EDTA, and guanidinium thiocyanate. Results were plotted and modeled using mathematical simulations. In general, we found that PCR inhibitors that bind DNA affect melt curves and CT takeoff points while those that affect the Taq polymerase tend to affect the slope of the amplification curve. Mixed mode effects were also visible. Quantitative PCR results were then compared with subsequent STR amplification using the PowerPlex(®) 16 HS System. The overall results demonstrate that real-time PCR can be an effective method to evaluate PCR inhibition and predict its effects on subsequent STR amplifications.},
	language = {eng},
	number = {6},
	journal = {Journal of Forensic Sciences},
	author = {Thompson, Robyn E. and Duncan, George and McCord, Bruce R.},
	month = nov,
	year = {2014},
	pmid = {25182468},
	keywords = {Bile Acids and Salts, Calcium Phosphates, Collagen, DNA Fingerprinting, DNA typing, Edetic Acid, Forensic science, Guanidines, Hemin, Humans, Hydrochloric Acid, Microsatellite Repeats, Models, Genetic, Phenols, Plexor®, Tannins, Thiocyanates, Urea, inhibition, melt curve, real-time polymerase chain reaction, short tandem repeat},
	pages = {1517--1529}
}

@article{gill_dna_2012,
	title = {{DNA} commission of the {International} {Society} of {Forensic} {Genetics}: {Recommendations} on the evaluation of {STR} typing results that may include drop-out and/or drop-in using probabilistic methods},
	volume = {6},
	issn = {1872-4973},
	shorttitle = {Analysis and biostatistical interpretation of complex and low template {DNA} samples},
	url = {http://www.sciencedirect.com/science/article/pii/S1872497312001354},
	doi = {10.1016/j.fsigen.2012.06.002},
	abstract = {DNA profiling of biological material from scenes of crimes is often complicated because the amount of DNA is limited and the quality of the DNA may be compromised. Furthermore, the sensitivity of STR typing kits has been continuously improved to detect low level DNA traces. This may lead to (1) partial DNA profiles and (2) detection of additional alleles. There are two key phenomena to consider: allelic or locus ‘drop-out’, i.e. ‘missing’ alleles at one or more genetic loci, while ‘drop-in’ may explain alleles in the DNA profile that are additional to the assumed main contributor(s). The drop-in phenomenon is restricted to 1 or 2 alleles per profile. If multiple alleles are observed at more than two loci then these are considered as alleles from an extra contributor and analysis can proceed as a mixture of two or more contributors. Here, we give recommendations on how to estimate probabilities considering drop-out, Pr(D), and drop-in, Pr(C). For reasons of clarity, we have deliberately restricted the current recommendations considering drop-out and/or drop-in at only one locus. Furthermore, we offer recommendations on how to use Pr(D) and Pr(C) with the likelihood ratio principles that are generally recommended by the International Society of Forensic Genetics (ISFG) as measure of the weight of the evidence in forensic genetics. Examples of calculations are included. An Excel spreadsheet is provided so that scientists and laboratories may explore the models and input their own data.},
	number = {6},
	urldate = {2012-12-21TZ},
	journal = {Forensic Science International: Genetics},
	author = {Gill, P. and Gusmao, L. and Haned, H. and Mayr, W.R. and Morling, N. and Parson, W. and Prieto, L. and Prinz, M. and Schneider, H. and Schneider, P.M. and Weir, B.S.},
	month = dec,
	year = {2012},
	keywords = {Drop-in/drop-out, Forensic Genetics, Likelihood ratio, Probabilistic models in forensic genetics, Recommendations on forensic STR typing},
	pages = {679--688}
}

@article{perlin_validating_2011,
	title = {Validating {TrueAllele} {DNA} {Mixture} {Interpretation}},
	volume = {56},
	copyright = {© 2011 American Academy of Forensic Sciences},
	issn = {1556-4029},
	url = {http://onlinelibrary.wiley.com/doi/10.1111/j.1556-4029.2011.01859.x/abstract},
	doi = {10.1111/j.1556-4029.2011.01859.x},
	abstract = {Abstract:  DNA mixtures with two or more contributors are a prevalent form of biological evidence. Mixture interpretation is complicated by the possibility of different genotype combinations that can explain the short tandem repeat (STR) data. Current human review simplifies this interpretation by applying thresholds to qualitatively treat STR data peaks as all-or-none events and assigning allele pairs equal likelihood. Computer review, however, can work instead with all the quantitative data to preserve more identification information. The present study examined the extent to which quantitative computer interpretation could elicit more identification information than human review from the same adjudicated two-person mixture data. The base 10 logarithm of a DNA match statistic is a standard information measure that permits such a comparison. On eight mixtures having two unknown contributors, we found that quantitative computer interpretation gave an average information increase of 6.24 log units (min = 2.32, max = 10.49) over qualitative human review. On eight other mixtures with a known victim reference and one unknown contributor, quantitative interpretation averaged a 4.67 log factor increase (min = 1.00, max = 11.31) over qualitative review. This study provides a general treatment of DNA interpretation methods (including mixtures) that encompasses both quantitative and qualitative review. Validation methods are introduced that can assess the efficacy and reproducibility of any DNA interpretation method. An in-depth case example highlights 10 reasons (at 10 different loci) why quantitative probability modeling preserves more identification information than qualitative threshold methods. The results validate TrueAllele® DNA mixture interpretation and establish a significant information improvement over human review.},
	language = {en},
	number = {6},
	urldate = {2014-08-08TZ},
	journal = {Journal of Forensic Sciences},
	author = {Perlin, Mark W. and Legler, Matthew M. and Spencer, Cara E. and Smith, Jessica L. and Allan, William P. and Belrose, Jamie L. and Duceman, Barry W.},
	month = nov,
	year = {2011},
	keywords = {Bayesian model, DNA mixture interpretation, Forensic science, Genotype, Likelihood ratio, MCMC computation, STR analysis, expert system, quantitative data, validation study},
	pages = {1430--1447}
}

@article{faccinetto_sample_2015,
	title = {From sample to eluate; a validation study of {Qiagen}® {QIAsymphony}® {DNA} {Investigator}® {Kit}, a magnetic bead chemistry, on {Hamilton}® {Microlab} {STAR}® {Autolys}®},
	volume = {48},
	issn = {0008-5030},
	url = {http://dx.doi.org/10.1080/00085030.2015.1053678},
	doi = {10.1080/00085030.2015.1053678},
	abstract = {DNA extraction is arguably the most critical stage in the process of forensic profiling. If done poorly, the sample can be lost and all downstream processing steps will be fruitless as they are dependent on the quality of the extract. The main factors to take into consideration to ensure a good quality of extracted DNA are: the efficiency of the extraction method and the absence of cross-contamination between samples. In this article we will discuss the implementation and validation of a fully automated DNA extraction method that involves the use of Qiagen® QIAsymphony® DNA Investigator® kit being processed on a Hamilton® Microlab STAR® automated platform in conjunction with Autolys® technology (barcoded Autolys® tubes used for the initial lysis, and subsequent filtration of lysates). Forensic trace samples are first placed on the Hamilton® Microlab STAR® Autolys® in Autolys® tubes by the operator. After the lysis and extraction process, the DNA extracts are collected into tubes with unique two-dimensional (2D) barcodes ready for downstream processing. This method successfully resolves the problem of manual interaction between the initial lysis and the subsequent transfer onto the automated platform, a critical step which can potentially lead to problems such as sample mix-up and contamination. The use of automation and 2D barcodes for sample tracking significantly reduces the chances of issues like those mentioned occurring.},
	number = {3},
	urldate = {2015-10-15TZ},
	journal = {Canadian Society of Forensic Science Journal},
	author = {Faccinetto, Christian and Stabile, Massimiliano and Cirillo, Stella Eugenia and Kessell, Richard and Pizzamiglio, Marco and Lago, Giampietro},
	month = jul,
	year = {2015},
	pages = {152--159}
}
@article{sanga_panel_????,
	title = {A panel of {PCR}-inhibitory reference materials for quality evaluation of multiplex {STR} analysis kits},
	issn = {1875-1768},
	url = {http://www.sciencedirect.com/science/article/pii/S1875176815301621},
	doi = {10.1016/j.fsigss.2015.09.126},
	abstract = {PCR inhibition is a critical parameter in forensic DNA analysis. Substances interfering with amplification of short tandem repeats (STRs) may generate partial and/or ambiguous DNA profiles. We present a strategy for developing a broad panel of PCR-inhibitory reference materials (RMs), representing common casework samples. Our panel, including solutions prepared from for example cigarettes, chewing gum and soil, is a tool for in-house validation and lot testing of STR systems. PowerPlex ESX 16 Fast System tolerated high levels of some RMs, but several substances caused amplification problems. Humic acid had a negative effect on amelogenin, moist snuff hindered amplification of longer fragments, and chewing gum caused generally lowered allele peak heights. Applying a broad panel of RMs ensures that a wide range of inhibitory substances are tested, giving an improved understanding of inhibitor tolerance and effects.},
	urldate = {2015-12-18TZ},
	journal = {Forensic Science International: Genetics Supplement Series},
	author = {Sanga, Malin and Boiso, Lina and Lindsten, Harwati and Rådström, Peter and Ansell, Ricky and Hedman, Johannes},
	keywords = {Fulvic acid, Humic acid, PCR inhibition, Soil, Validation}
}

@article{altshuler_evaluation_2015,
	title = {Evaluation of {Direct} {PCR} {Amplification} {Using} {Various} {Swabs} and {Washing} {Reagents}},
	volume = {60},
	copyright = {© 2015 American Academy of Forensic Sciences},
	issn = {1556-4029},
	url = {http://onlinelibrary.wiley.com/doi/10.1111/1556-4029.12865/abstract},
	doi = {10.1111/1556-4029.12865},
	abstract = {DNA profiles were generated via direct amplification from blood and saliva samples deposited on various types of swab substrates. Each of the six non-FTA substrates used in this research was punched with a Harris 1.2 mm puncher. After 0.1 μL of blood or 0.5 μL saliva, samples were deposited on each of these punches, samples were pretreated with one of four buffers and washing reagents. Amplification was performed using direct and nondirect autosomal and Y-STR kits. Autosomal and Y-STR profiles were successfully generated from most of these substrates when pretreated with buffer or washing reagents. Concordant profiles were obtained within and between the six substrates, the six amplification kits, and all four reagents. The direct amplification of substrates which do not contain lysing agent would be beneficial to the forensic community as the procedure can be used on evidence samples commonly found at crime scenes.},
	language = {en},
	number = {6},
	urldate = {2015-11-26TZ},
	journal = {Journal of Forensic Sciences},
	author = {Altshuler, Hallie and Roy, Reena},
	month = nov,
	year = {2015},
	keywords = {DNA typing, Forensic science, direct amplification, polymerase chain reaction, short tandem repeat, washing buffer},
	pages = {1542--1552}
}

@article{edelman_hyperspectral_2012,
	title = {Hyperspectral imaging for non-contact analysis of forensic traces},
	volume = {223},
	issn = {0379-0738},
	url = {http://www.sciencedirect.com/science/article/pii/S0379073812004495},
	doi = {10.1016/j.forsciint.2012.09.012},
	abstract = {Hyperspectral imaging (HSI) integrates conventional imaging and spectroscopy, to obtain both spatial and spectral information from a specimen. This technique enables investigators to analyze the chemical composition of traces and simultaneously visualize their spatial distribution. HSI offers significant potential for the detection, visualization, identification and age estimation of forensic traces. The rapid, non-destructive and non-contact features of HSI mark its suitability as an analytical tool for forensic science. This paper provides an overview of the principles, instrumentation and analytical techniques involved in hyperspectral imaging. We describe recent advances in HSI technology motivating forensic science applications, e.g. the development of portable and fast image acquisition systems. Reported forensic science applications are reviewed. Challenges are addressed, such as the analysis of traces on backgrounds encountered in casework, concluded by a summary of possible future applications.},
	number = {1–3},
	urldate = {2015-10-29TZ},
	journal = {Forensic Science International},
	author = {Edelman, G. J. and Gaston, E. and van Leeuwen, T. G. and Cullen, P. J. and Aalders, M. C. G.},
	month = nov,
	year = {2012},
	keywords = {Aging, Chemical imaging, Detection, Forensic science, Hyperspectral imaging, Identification, Spectroscopic imaging},
	pages = {28--39}
}

@article{westen_comparing_2014,
	title = {Comparing six commercial autosomal {STR} kits in a large {Dutch} population sample},
	volume = {10},
	issn = {1872-4973},
	url = {http://www.sciencedirect.com/science/article/pii/S1872497314000246},
	doi = {10.1016/j.fsigen.2014.01.008},
	abstract = {Regularly, STR results obtained with different PCR amplification kits are compared, for instance with old cases, when revisiting cold cases or when addressing cross-border crimes. It is known that differences in primer design for the same loci in different kits may give rise to null alleles or shifted alleles. In this study, the genotyping results of 2085 Dutch male samples were compared for six autosomal STR kits (Promega's PowerPlex® 16, ESX-16 and ESI-17 Systems, Qiagen's Investigator® ESSplex Kit and Applied Biosystems’ AmpFlSTR® Identifiler and NGM PCR Amplification Kits). A total of 19 discordant autosomal genotyping results were obtained that were examined by sequence analysis using Roche-454 next generation sequencing and/or Sanger sequencing. A further 25 discordances were found and sequenced for the Amelogenin locus. The 24 samples showing the same primer binding site mutation at the Amelogenin locus were subjected to X-STR analysis in order to assess whether they could share a common origin, which appeared not to be the case. Based on the sequencing results, we set the final genotypes and determined the allele frequencies of 23 autosomal STRs for the Dutch reference database.},
	urldate = {2015-11-16TZ},
	journal = {Forensic Science International: Genetics},
	author = {Westen, Antoinette A. and Kraaijenbrink, Thirsa and Robles de Medina, Elizaveta A. and Harteveld, Joyce and Willemse, Patricia and Zuniga, Sofia B. and van der Gaag, Kristiaan J. and Weiler, Natalie E. C. and Warnaar, Jeroen and Kayser, Manfred and Sijen, Titia and de Knijff, Peter},
	month = may,
	year = {2014},
	keywords = {(Next generation) sequencing, Allele frequencies, Concordancy testing, Forensic science, Null alleles, Short tandem repeat (STR)},
	pages = {55--63}
}

@article{cale_could_2015,
	title = {Could {Secondary} {DNA} {Transfer} {Falsely} {Place} {Someone} at the {Scene} of a {Crime}?,},
	copyright = {© 2015 American Academy of Forensic Sciences},
	issn = {1556-4029},
	shorttitle = {Could {Secondary} {DNA} {Transfer} {Falsely} {Place} {Someone} at the {Scene} of a {Crime}?},
	url = {http://onlinelibrary.wiley.com/doi/10.1111/1556-4029.12894/abstract},
	doi = {10.1111/1556-4029.12894},
	abstract = {The occurrence of secondary DNA transfer has been previously established. However, the transfer of DNA through an intermediary has not been revisited with more sensitive current technologies implemented to increase the likelihood of obtaining results from low-template/low-quality samples. This study evaluated whether this increased sensitivity could lead to the detection of interpretable secondary DNA transfer profiles. After two minutes of hand to hand contact, participants immediately handled assigned knives. Swabbings of the knives with detectable amounts of DNA were amplified with the Identifiler® Plus Amplification Kit and injected on a 3130xl. DNA typing results indicated that secondary DNA transfer was detected in 85\% of the samples. In five samples, the secondary contributor was either the only contributor or the major contributor identified despite never coming into direct contact with the knife. This study demonstrates the risk of assuming that DNA recovered from an object resulted from direct contact.},
	language = {en},
	urldate = {2015-11-03TZ},
	journal = {Journal of Forensic Sciences},
	author = {Cale, Cynthia M. and Earll, Madison E. and Latham, Krista E. and Bush, Gay L.},
	month = sep,
	year = {2015},
	keywords = {DNA analysis, Forensic casework, Forensic science, Identifiler® Plus, Secondary transfer, criminalistics},
	pages = {n/a--n/a}
}

@misc{_dna_????,
	title = {{DNA} by the {Numbers}},
	url = {http://www.forensicmag.com/articles/2015/10/dna-numbers},
	abstract = {Nowadays increasing numbers of evidentiary traces are collected at crime scenes and submitted for DNA analysis at the forensic laboratories. However, almost 50\% of the analyzed DNA samples do not result in valuable DNA typing information.},
	urldate = {2015-10-28TZ},
	journal = {Forensic Magazine}
}

@article{holland_genemarker_2011,
	title = {{GeneMarker}® {HID}: {A} reliable software tool for the analysis of forensic {STR} data},
	volume = {56},
	issn = {1556-4029},
	shorttitle = {{GeneMarker}® {HID}},
	doi = {10.1111/j.1556-4029.2010.01565.x},
	abstract = {GeneMarker(®) HID was assessed as a software tool for the analysis of forensic short tandem repeat (STR) data and as a resource for analysis of custom STR multiplexes. The software is easy to learn and use, and includes design features that have the potential to reduce user fatigue. To illustrate reliability and accuracy, STR data from both single-source and mixture profiles were analyzed and compared to profiles interpreted with another software package. A total of 1898 STR profiles representing 28,470 loci and more than 42,000 alleles were analyzed with 100\% concordance. GeneMarker HID was also used to successfully analyze data generated from a custom STR multiplex, with simplified and rapid implementation. Finally, the impact of the user-friendly design features of the software was assessed through a time scale study. The results suggest that laboratories can reduce the time required for data analysis by at least 25\% when using GeneMarker HID.},
	language = {eng},
	number = {1},
	journal = {Journal of Forensic Sciences},
	author = {Holland, Mitchell M. and Parson, Walther},
	month = jan,
	year = {2011},
	pmid = {20887353},
	keywords = {DNA Fingerprinting, Humans, Reproducibility of Results, Software, Tandem Repeat Sequences},
	pages = {29--35}
}

@article{schade_development_2013,
	title = {Development of an {Innovative} {DNA} {Quantification} and {Assessment} {System}: {Streamlining} {Workflow} {Using} {Intelligent} {Tools}},
	journal = {Forensic Mag.},
	author = {Schade, Sheri Olson, Robert Green, Allison Holt, {and} Lisa Lane, Wiljo De Leeuw},
	month = aug,
	year = {2013},
	pages = {12--15}
}

@article{gouveia_validation_????,
	title = {{VALIDATION} {OF} {QUANTIFILER}® {TRIO} {DNA} {QUANTIFICATION} {KIT} {IN} {FORENSIC} {SAMPLES}},
	issn = {1875-1768},
	url = {http://www.sciencedirect.com/science/article/pii/S1875176815300913},
	doi = {10.1016/j.fsigss.2015.09.010},
	abstract = {The new quantification kit known as Quantifiler® Trio is introduced as more robust and sensitive compared to the Quantifiler® Duo, providing additional information in the analysis of forensic samples. Validation studies were designed to evaluate the sensitivity of the Quantifiler® Trio kit and its performance with mixture and degraded samples.},
	urldate = {2015-09-15TZ},
	journal = {Forensic Science International: Genetics Supplement Series},
	author = {Gouveia, N. and Brito, P. and Serra, A. and Balsa, F. and Andrade, L. and São Bento, M. and Cunha, P. and Bogas, V. and Lopes, V. and Porto, M. J.},
	keywords = {Quantifiler Trio, degraded samples, mixture samples, sensitivity}
}

@article{bright_laser_2012,
	title = {Laser microdissection methodology in forensic casework},
	volume = {44},
	issn = {0045-0618},
	url = {http://dx.doi.org/10.1080/00450618.2011.622295},
	doi = {10.1080/00450618.2011.622295},
	abstract = {Laser microdissection (LMD) is a tool used in forensic laboratories for the analysis of DNA from specifically targeted cells. In our laboratory, LMD analysis is applied to case samples where it has been shown (or it is anticipated) that there are small numbers of target cells present, such as sperm. In this paper, we extend previous LMD technology developed in this laboratory1. A method for improved recovery and visualisation of cells from substrates for downstream laser microdissection and DNA analysis is discussed and the optimal numbers of LMD-recovered sperm and epithelial cells for Low Copy Number (LCN) DNA analysis is determined.},
	number = {2},
	urldate = {2015-08-25TZ},
	journal = {Australian Journal of Forensic Sciences},
	author = {Bright, Jo-Anne and Veth, Johanna S. and Vintiner, Susan K. and Cockerton, Sarah L. and Curnow, Nicholas and Dalzell, Jessica A. and Meredith, Melanie L.},
	month = jun,
	year = {2012},
	pages = {135--144}
}

@incollection{wilks_overcoming_2013,
	series = {Methods in {Molecular} {Biology}},
	title = {Overcoming {Inhibition} in {Real}-{Time} {Diagnostic} {PCR} - {Springer}},
	copyright = {©2013 Springer Science+Business Media, LLC},
	isbn = {978-1-60327-352-7, 978-1-60327-353-4},
	url = {http://link.springer.com/protocol/10.1007%2F978-1-60327-353-4_2},
	abstract = {PCR is an important and powerful tool in several fields, including clinical diagnostics, food analysis, and forensic analysis. In theory, PCR enables the detection of one single cell or DNA molecule. However, the presence of PCR inhibitors in the sample affects the amplification efficiency of PCR, thus lowering the detection limit, as well as the precision of sequence-specific nucleic acid quantification in real-time PCR. In order to overcome the problems caused by PCR inhibitors, all the steps leading up to DNA amplification must be optimized for the sample type in question. Sampling and sample treatment are key steps, but most of the methods currently in use were developed for conventional diagnostic methods and not for PCR. Therefore, there is a need for fast, simple, and robust sample preparation methods that take advantage of the accuracy of PCR. In addition, the thermostable DNA polymerases and buffer systems used in PCR are affected differently by inhibitors. During recent years, real-time PCR has developed considerably and is now widely used as a diagnostic tool. This technique has greatly improved the degree of automation and reduced the analysis time, but has also introduced a new set of PCR inhibitors, namely those affecting the fluorescence signal. The purpose of this chapter is to view the complexity of PCR inhibition from different angles, presenting both molecular explanations and practical ways of dealing with the problem. Although diagnostic PCR brings together scientists from different diagnostic fields, end-users have not fully exploited the potential of learning from each other. Here, we have collected knowledge from archeological analysis, clinical diagnostics, environmental analysis, food analysis, and forensic analysis. The concept of integrating sampling, sample treatment, and the chemistry of PCR, i.e., pre-PCR processing, will be addressed as a general approach to overcoming real-time PCR inhibition and producing samples optimal for PCR analysis.},
	number = {943},
	urldate = {2015-08-21TZ},
	publisher = {Humana Press},
	editor = {Wilks, Mark},
	year = {2013},
	keywords = {Amplification facilitators, Clinical diagnostics, DNA extraction, Diagnostic PCR, Forensic analysis, Gene Expression, Internal amplification control, Microbial analysis, Microbiology, PCR inhibitors, Pre-PCR processing, Real-time PCR, Sample treatment, Swab techniques, Thermostable DNA polymerase}
}

@article{opel_study_2010,
	title = {A {Study} of {PCR} {Inhibition} {Mechanisms} {Using} {Real} {Time} {PCR}*,†},
	volume = {55},
	copyright = {© 2009 American Academy of Forensic Sciences},
	issn = {1556-4029},
	url = {http://onlinelibrary.wiley.com/doi/10.1111/j.1556-4029.2009.01245.x/abstract},
	doi = {10.1111/j.1556-4029.2009.01245.x},
	abstract = {Abstract:  In this project, real time polymerase chain reaction (PCR) was utilized to study the mechanism of PCR inhibition through examination of the effect of amplicon length, melting temperature, and sequence. Specifically designed primers with three different amplicon lengths and three different melting temperatures were used to target a single homozygous allele in the HUMTH01 locus. The effect on amplification efficiency for each primer pair was determined by adding different concentrations of various PCR inhibitors to the reaction mixture. The results show that a variety of inhibition mechanisms can occur during the PCR process depending on the type of co-extracted inhibitor. These include Taq inhibition, DNA template binding, and effects on reaction efficiency. In addition, some inhibitors appear to affect the reaction in more than one manner. Overall we find that amplicon size and melting temperature are important in some inhibition mechanisms and not in others and the key issue in understanding PCR inhibition is determining the identity of the interfering substance.},
	language = {en},
	number = {1},
	urldate = {2015-08-21TZ},
	journal = {Journal of Forensic Sciences},
	author = {Opel, Kerry L. and Chung, Denise and McCord, Bruce R.},
	month = jan,
	year = {2010},
	keywords = {DNA typing, Forensic science, HUMTH01, Humic acid, calcium, hematin, inhibition, melanin, real time polymerase chain reaction},
	pages = {25--33}
}

@article{martin_improving_2014,
	title = {Improving {DNA} data exchange: {Validation} studies on a single 6 dye {STR} kit with 24 loci},
	volume = {13},
	issn = {1872-4973},
	shorttitle = {Improving {DNA} data exchange},
	url = {http://www.sciencedirect.com/science/article/pii/S1872497314001380},
	doi = {10.1016/j.fsigen.2014.07.002},
	abstract = {The idea of developing a new multiplex STR amplification system was conceived in 2011 as an effective way to implement the new European standard set (ESS) of 12 STR markers adopted by The Council of the European Union in 2009 while maintaining an effective compatibility and information exchange with the historical DNA profiles contained in the Spanish national DNA database (around 200,000 DNA profiles) mainly based on the 13 CODIS core STR loci plus D19S433 and D2S1338 markers. With this goal in mind we proposed to test and validate a single STR amplification system for simultaneous analysis of 21 STR markers covering both CODIS and ESS core STR loci plus three additional markers (D19S433, D2S1338, and SE33) also contained in commonly used STR kits and national DNA databases. In 2012, we started the first beta-testing with a 6-dye STR kit prototype containing 24 loci (now known as the GlobalFiler™ PCR Amplification Kit) developed by Life Technologies in response to the CODIS Core Loci Working Group's recommendation to expand the CODIS Core Loci. This prototype included our proposal of 21 autosomal STR markers and two Y-chromosome markers (DYS391 and Y-indel) and maximizes concordance with established databases and previously analyzed samples by maintaining primer sequences of previous Identifiler®/NGM SElect™ kits for the 21 STR markers except for TPOX. This paper describes the validation studies conducted with the first commercial available 6-dye STR kit for casework using a 3500 genetic analyzer for fragment detection that included the analysis of the following parameters and aspects: analytical threshold, sensitivity \&amp; stochastic threshold, heterozygous balance, stutter threshold, precision and accuracy, repeatability and reproducibility, genotype concordance, DNA mixtures, species specificity, and stability studies with case type samples. The studies demonstrated that the GlobalFiler™ system provided equivalent overall performance to previous forensic STR PCR kits, but with enhanced discrimination power for a better match efficiency that would reduce the chance of adventitious matches during DNA data exchange among national DNA databases.},
	urldate = {2015-08-14TZ},
	journal = {Forensic Science International: Genetics},
	author = {Martín, Pablo and de Simón, Lourdes Fernández and Luque, Gracia and Farfán, María José and Alonso, Antonio},
	month = nov,
	year = {2014},
	keywords = {6-Channel detection systems, Autosomal STR markers, DNA data exchange, Forensic validation studies, GlobalFiler™ system},
	pages = {68--78}
}

@article{aboud_ultrafast_2015,
	title = {Ultrafast {STR} {Separations} on {Short}-{Channel} {Microfluidic} {Systems} for {Forensic} {Screening} and {Genotyping}},
	copyright = {© 2015 American Academy of Forensic Sciences},
	issn = {1556-4029},
	url = {http://onlinelibrary.wiley.com/doi/10.1111/1556-4029.12723/abstract},
	doi = {10.1111/1556-4029.12723},
	abstract = {There are situations in which it is important to quickly and positively identify an individual. Examples include suspects detained in the neighborhood of a bombing or terrorist incident, individuals detained attempting to enter or leave the country, and victims of mass disasters. Systems utilized for these purposes must be fast, portable, and easy to maintain. DNA typing methods provide the best biometric information yielding identity, kinship, and geographical origin, but they are not portable and rapid. This study details the development of a portable short-channel microfluidic device based on a modified Agilent 2100 bioanalyzer for applications in forensic genomics. The system utilizes a denaturing polymer matrix with dual-channel laser-induced fluorescence and is capable of producing a genotype in 80 sec. The device was tested for precision and resolution using an allelic ladder created from 6 short tandem repeat (STR) loci and a sex marker (amelogenin). The results demonstrated a precision of 0.09–0.21 bp over the entire size range and resolution values from 2.5 to 4.1 bp. Overall, the results demonstrate the chip provides a portable, rapid, and precise method for screening amplified short tandem repeats and human identification screening.},
	language = {en},
	urldate = {2015-08-18TZ},
	journal = {Journal of Forensic Sciences},
	author = {Aboud, Maurice J. and Gassmann, Marcus and McCord, Bruce},
	month = aug,
	year = {2015},
	keywords = {DNA, Forensic science, Genotyping, electrophoresis, microfluidic, short tandem repeat},
	pages = {n/a--n/a}
}

@article{monich_probabilistic_2015,
	title = {Probabilistic characterisation of baseline noise in {STR} profiles},
	volume = {19},
	issn = {1872-4973},
	url = {http://www.sciencedirect.com/science/article/pii/S1872497315300351},
	doi = {10.1016/j.fsigen.2015.07.001},
	abstract = {There are three dominant contributing factors that distort short tandem repeat profile measurements, two of which, stutter and variations in the allelic peak heights, have been described extensively. Here we characterise the remaining component, baseline noise. A probabilistic characterisation of the non-allelic noise peaks is not only inherently useful for statistical inference but is also significant for establishing a detection threshold. We do this by analysing the data from 643 single person profiles for the Identifiler Plus kit and 303 for the PowerPlex 16 HS kit. This investigation reveals that although the dye colour is a significant factor, it is not sufficient to have a per-dye colour description of the noise. Furthermore, we show that at a per-locus basis, out of the Gaussian, log-normal, and gamma distribution classes, baseline noise is best described by log-normal distributions and provide a methodology for setting an analytical threshold based on that deduction. In the PowerPlex 16 HS kit, we observe evidence of significant stutter at two repeat units shorter than the allelic peak, which has implications for the definition of baseline noise and signal interpretation. In general, the DNA input mass has an influence on the noise distribution. Thus, it is advisable to study noise and, consequently, to infer quantities like the analytical threshold from data with a DNA input mass comparable to the DNA input mass of the samples to be analysed.},
	urldate = {2015-08-14TZ},
	journal = {Forensic Science International: Genetics},
	author = {Mönich, Ullrich J. and Duffy, Ken and Médard, Muriel and Cadambe, Viveck and Alfonse, Lauren E. and Grgicak, Catherine},
	month = nov,
	year = {2015},
	keywords = {Distribution, G-test, Noise, Peak height, Stutter, short tandem repeat},
	pages = {107--122}
}

@article{picanco_identification_2015,
	title = {Identification of the third/extra allele for forensic application in cases with {TPOX} tri-allelic pattern},
	volume = {16},
	issn = {1872-4973},
	url = {http://www.sciencedirect.com/science/article/pii/S1872497314002646},
	doi = {10.1016/j.fsigen.2014.11.016},
	abstract = {Genotyping of polymorphic short tandem repeats (STRs) loci is widely used in forensic DNA analysis. STR loci eventually present tri-allelic pattern as a genotyping irregularity and, in that situation, the doubt about the tri-allele locus frequency calculation can reduce the analysis strength. In the TPOX human STR locus, tri-allelic genotypes have been reported with a widely varied frequency among human populations. We investigate whether there is a single extra allele (the third allele) in the TPOX tri-allelic pattern, what it is, and where it is, aiming to understand its genomic anatomy and to propose the knowledge of this TPOX extra allele from genetic profile, thus preserving the two standard TPOX alleles in forensic analyses. We looked for TPOX tri-allelic subjects in 75,113 Brazilian families. Considering only the parental generation (mother + father) we had 150,226 unrelated subjects evaluated. From this total, we found 88 unrelated subjects with tri-allelic pattern in the TPOX locus (0.06\%; 88/150,226). Seventy three of these 88 subjects (73/88; 83\%) had the Clayton's original Type 2 tri-allelic pattern (three peaks of even intensity). The remaining 17\% (15/88) show a new Type 2 derived category with heterozygote peak imbalance (one double dose peak plus one regular sized peak). In this paper we present detailed data from 66 trios (mother + father + child) with true biological relationships. In 39 of these families (39/66; 59\%) the extra TPOX allele was transmitted either from the mother or from the father to the child. Evidences indicated the allele 10 as the extra TPOX allele, and it is on the X chromosome. The present data, which support the previous Lane hypothesis, improve the knowledge about tri-allelic pattern of TPOX CODIS’ locus allowing the use of TPOX profile in forensic analyses even when with tri-allelic pattern. This evaluation is now available for different forensic applications.},
	urldate = {2015-08-11TZ},
	journal = {Forensic Science International: Genetics},
	author = {Picanço, Juliane Bentes and Raimann, Paulo Eduardo and Motta, Carlos Henrique Ares Silveira da and Rodenbusch, Rodrigo and Gusmão, Leonor and Alho, Clarice Sampaio},
	month = may,
	year = {2015},
	keywords = {Extra allele, TPOX STR profile, Tri-allelic pattern},
	pages = {88--93}
}

@article{diaz_presence_2009,
	series = {Progress in {Forensic} {Genetics} 13Proceedings of the 23rd {International} {ISFG} {Congress}},
	title = {The presence of tri-allelic {TPOX} genotypes in {Dominican} {Population}},
	volume = {2},
	issn = {1875-1768},
	url = {http://www.sciencedirect.com/science/article/pii/S1875176809002297},
	doi = {10.1016/j.fsigss.2009.09.021},
	abstract = {The presence of the tri-allelic TPOX genotypes represents a new finding about the Dominican Population origins. The STRs in our population have been characterized in our previous investigation, now we are beginning the process to confirm the true components of our ethnical structure. About 90\% of the contemporary Dominican Population has African ancestry or has African roots, for this reason we strongly consider the nature of the tri-allelic TPOX genotypes as African origins. In this work, we report tri-allelic TPOX genotypes by routine relationship testing using PowerPlex 16 (Promega Corporation) kits.},
	number = {1},
	urldate = {2015-08-11TZ},
	journal = {Forensic Science International: Genetics Supplement Series},
	author = {Díaz, Vilma and Rivas, Patria and Carracedo, Angel},
	month = dec,
	year = {2009},
	keywords = {Africa ancestry, Dominican Republic, Relationship testing, STR, TPOX, Tri-allelic},
	pages = {371--372}
}

@article{vidal_case_2008,
	title = {A case of tri-allelic pattern at locus {D}3S1358 on chromosome 3p21 inherited from paternal grandmother},
	volume = {2},
	issn = {1872-4973},
	url = {http://www.sciencedirect.com/science/article/pii/S1872497308000902},
	doi = {10.1016/j.fsigen.2008.06.002},
	abstract = {We are reporting a case of tri-allelic inheritance at locus D3S1358 commonly used for genetic identification in forensic DNA testing. This case was encountered during routine paternity testing using commercial DNA profiling kits. The tri-allelic inheritance identified was probably a result of duplication at this locus, supported by the equal peak intensities and inheritance pattern from grandparent to child.},
	number = {4},
	urldate = {2015-08-11TZ},
	journal = {Forensic Science International: Genetics},
	author = {Vidal, Christopher and Cassar, Marisa},
	month = sep,
	year = {2008},
	keywords = {D3S1358, DNA profiling, Forensics, STRs, Tri-allelic inheritance},
	pages = {372--375}
}

@article{lukka_triallelic_2006,
	title = {Triallelic patterns in {STR} loci used for paternity analysis: {Evidence} for a duplication in chromosome 2 containing the {TPOX} {STR} locus},
	volume = {164},
	issn = {0379-0738},
	shorttitle = {Triallelic patterns in {STR} loci used for paternity analysis},
	url = {http://www.sciencedirect.com/science/article/pii/S0379073805006031},
	doi = {10.1016/j.forsciint.2005.11.006},
	abstract = {We report triallelic patterns in several short tandem repeat (STR) loci revealed by routine paternity testing using the commercial AMPFlSTR®Profiler™ and AMPFlSTR®SGMplus™ kits. One case where the TPOX-locus (2p25.3) produced three peaks from the blood sample of a child was analysed further. Quantitative polymerase chain reaction (QPCR) and STR typing of the DNAs of the family trio revealed a large (\&gt;1.59 Mb) duplication flanking the TPOX-locus in chromosome 2 in both the mother and child. The implications of such genetic anomalies for paternity testing are discussed.},
	number = {1},
	urldate = {2015-08-11TZ},
	journal = {Forensic Science International},
	author = {Lukka, Matti and Tasa, Gunnar and Ellonen, Pekka and Moilanen, Kirsi and Vassiljev, Vitali and Ulmanen, Ismo},
	month = dec,
	year = {2006},
	keywords = {Chromosomal duplication, Paternity testing, STR, TPOX, Three-peak patterns},
	pages = {3--9}
}

@article{lane_nature_2008,
	title = {The nature of tri-allelic {TPOX} genotypes in {African} populations},
	volume = {2},
	issn = {1872-4973},
	url = {http://www.sciencedirect.com/science/article/pii/S1872497307002207},
	doi = {10.1016/j.fsigen.2007.10.051},
	abstract = {Approximately 2.4\% of indigenous South Africans have three rather than two TPOX alleles. Data collected during routine paternity testing revealed that the extra allele is almost always allele 10 and that it segregates independently of those at the main TPOX locus. Approximately twice as many females as males have tri-allelic genotypes which suggested that the extra allele is on an X chromosome. This is supported by the finding that males with three TPOX alleles invariably transmit two alleles to their daughters but only one to their sons. Tri-allelic genotypes were also found in paternity casework samples sent to the laboratory in South Africa from Namibia, Angola and Ghana. These occurrences suggest that the variant existed before the start of the Bantu expansion from central West Africa into Southern Africa.},
	number = {2},
	urldate = {2015-08-11TZ},
	journal = {Forensic Science International: Genetics},
	author = {Lane, A. B.},
	month = mar,
	year = {2008},
	keywords = {Bantu expansion, STR, South Africa, TPOX, Tri-allelic},
	pages = {134--137}
}

@article{qian_mutation_2015,
	title = {Mutation rate analysis at 19 autosomal microsatellites},
	volume = {36},
	copyright = {© 2015 WILEY-VCH Verlag GmbH \& Co. KGaA, Weinheim},
	issn = {1522-2683},
	url = {http://onlinelibrary.wiley.com/doi/10.1002/elps.201400558/abstract},
	doi = {10.1002/elps.201400558},
	abstract = {Previous studies have demonstrated that a large sample size is needed to reliably estimate population- and locus-specific microsatellite mutation rates. Therefore, we conducted a long-term collaboration study and performed a comprehensive analysis on the mutation characteristics of 19 autosomal short tandem repeat (STR) loci. The STR loci located on 15 of 22 autosomal chromosomes were analyzed in a total of 21 106 samples (11 468 parent–child meioses) in a Chinese population. This provided 217 892 allele transfers at 19 STR loci. An overall mutation rate of 1.20 × 10−3 (95\% CI, 1.06–1.36 × 10−3) was observed in the populations across 18 of 19 STR loci, except for the TH01 locus with no mutation found. Most STR mutations (97.7\%) were single-step mutations, and only a few mutations (2.30\%) comprised two and multiple steps. Interestingly, approximately 93\% of mutation events occur in the male germline. The mutation ratios increased with the paternal age at child birth (r = 0.99, p{\textless}0.05), but not maternal age. Last, with the combination analysis of the data from the southern Chinese population, we drew a picture of 19 STR mutations in China. In conclusion, the data from this study will provide useful information in parentage testing, kinship analysis, and population genetics.},
	language = {en},
	number = {14},
	urldate = {2015-08-11TZ},
	journal = {ELECTROPHORESIS},
	author = {Qian, Xiao-Qin and Yin, Cai-Yong and Ji, Qiang and Li, Kai and Fan, Han-Ting and Yu, Yan-Fang and Bu, Fan-Li and Hu, Ling-Li and Wang, Jian-Wen and Mu, Hao-Fang and Haigh, Steven and Chen, Feng},
	month = jul,
	year = {2015},
	keywords = {Chinese, Microsatellites, Parentage testing, Paternal age, mutation rate},
	pages = {1633--1639}
}

@article{gettings_str_????,
	title = {{STR} allele sequence variation: {Current} knowledge and future issues},
	issn = {1872-4973},
	shorttitle = {{STR} allele sequence variation},
	url = {http://www.sciencedirect.com/science/article/pii/S1872497315300260},
	doi = {10.1016/j.fsigen.2015.06.005},
	abstract = {This article reviews what is currently known about short tandem repeat (STR) allelic sequence variation in and around the twenty-four loci most commonly used throughout the world to perform forensic DNA investigations. These STR loci include D1S1656, TPOX, D2S441, D2S1338, D3S1358, FGA, CSF1PO, D5S818, SE33, D6S1043, D7S820, D8S1179, D10S1248, TH01, vWA, D12S391, D13S317, Penta E, D16S539, D18S51, D19S433, D21S11, Penta D, and D22S1045. All known reported variant alleles are compiled along with genomic information available from GenBank, dbSNP, and the 1000 Genomes Project. Supplementary files are included which provide annotated reference sequences for each STR locus, characterize genomic variation around the STR repeat region, and compare alleles present in currently available STR kit allelic ladders. Looking to the future, STR allele nomenclature options are discussed as they relate to next generation sequencing efforts underway.},
	urldate = {2015-08-11TZ},
	journal = {Forensic Science International: Genetics},
	author = {Gettings, Katherine Butler and Aponte, Rachel A. and Vallone, Peter M. and Butler, John M.},
	keywords = {DNA database, Forensic DNA, STR loci, STR nomenclature, Sequence variation, short tandem repeat}
}

@article{greenspoon_establishing_2015,
	title = {Establishing the {Limits} of {TrueAllele}® {Casework}: {A} {Validation} {Study}},
	copyright = {© 2015 American Academy of Forensic Sciences},
	issn = {1556-4029},
	shorttitle = {Establishing the {Limits} of {TrueAllele}® {Casework}},
	url = {http://onlinelibrary.wiley.com/doi/10.1111/1556-4029.12810/abstract},
	doi = {10.1111/1556-4029.12810},
	abstract = {The limits of the expert system, TrueAllele® Casework (TA), were explored using challenging mock casework profiles that included 17 single-source and 18 two-, 15 three- and 7 four-person DNA mixtures. The sensitivity (ability to detect a minor contributor) of the TA analysis process was examined by challenging the system with mixture DNA samples that exhibited allelic and locus dropout and other stochastic effects. The specificity (ability to exclude nondonors) was rigorously tested by interrogating TA derived genotypes with 100 nondonor profiles. The accuracy with which TA estimated mixture weights of contributors to the two-person mixtures was examined. Finally, first-degree relatives of donors were used to assess the ability of the system to exclude close relatives. TA demonstrated great accuracy, sensitivity, and specificity. TA correctly assigned mixture weights and excluded nearly all first-degree relatives. This study demonstrates the analysis power of the TrueAllele® Casework system.},
	language = {en},
	urldate = {2015-08-11TZ},
	journal = {Journal of Forensic Sciences},
	author = {Greenspoon, Susan A. and Schiermeier-Wood, Lisa and Jenkins, Brad C.},
	month = aug,
	year = {2015},
	keywords = {DNA mixtures, DNA typing, Forensic science, Likelihood ratio, expert system, probabilistic modeling},
	pages = {n/a--n/a}
}

@article{noren_purification_2013,
	title = {Purification of crime scene {DNA} extracts using centrifugal filter devices},
	volume = {4},
	copyright = {2013 Norén et al.; licensee BioMed Central Ltd.},
	issn = {2041-2223},
	url = {http://www.investigativegenetics.com/content/4/1/8/abstract},
	doi = {10.1186/2041-2223-4-8},
	abstract = {PMID: 23618387},
	language = {en},
	number = {1},
	urldate = {2015-08-10TZ},
	journal = {Investigative Genetics},
	author = {Norén, Lina and Hedell, Ronny and Ansell, Ricky and Hedman, Johannes},
	month = apr,
	year = {2013},
	pmid = {23618387},
	keywords = {Amicon Ultra, DNA purification, DNA recovery, Forensic DNA analysis, Microsep, PCR inhibition, PCR inhibitors},
	pages = {8}
}

@article{benschop_effect_2015,
	title = {The effect of varying the number of contributors on likelihood ratios for complex {DNA} mixtures},
	volume = {19},
	issn = {1872-4973},
	url = {http://www.sciencedirect.com/science/article/pii/S1872497315300375},
	doi = {10.1016/j.fsigen.2015.07.003},
	abstract = {Interpretation of DNA mixtures with three or more contributors, defined here as high order mixtures, is difficult because of the inevitability of allele sharing. Allele sharing complicates the estimation of the number of contributors, which is an important parameter to assess the probative value. Consequently, these mixtures may not be deemed suitable for interpretation and reporting. In this study, we generated three-, four- and five-person mixtures with little or no drop-out and with varying levels of allele sharing. For these DNA mixtures we computed likelihood ratios (LRs) using the LRmix model, and always using persons of interest that are true contributors. We assessed the influence of different scenarios on the LR, and used (1) the true or an incorrect number of contributors, (2) zero, one or two anchored individuals and (3) an equal number of contributors under Hp and Hd or an extra contributor under Hd. It was shown that the LR varied considerably when the hypotheses used an incorrect number of contributors, especially when individuals were anchored under the hypotheses.

Overall, when analysing high order mixtures, there may occur a transition from LR greater than one to less than one if an incorrect number of contributors is conditioned. This is a result of allele sharing among the multiple contributors rather than allele drop-out, since this study only utilised samples with little or no drop-out.},
	urldate = {2015-08-10TZ},
	journal = {Forensic Science International: Genetics},
	author = {Benschop, Corina C. G. and Haned, Hinda and Jeurissen, Loes and Gill, Peter D. and Sijen, Titia},
	month = nov,
	year = {2015},
	keywords = {Forensic science, High order mixtures, Likelihood ratios, Next Generation Multiplex (NGM), Number of contributors, Probative value},
	pages = {92--99}
}

@article{sidstedt_humic_????,
	title = {Humic substances cause fluorescence inhibition in real-time polymerase chain reaction},
	issn = {0003-2697},
	url = {http://www.sciencedirect.com/science/article/pii/S0003269715003401},
	doi = {10.1016/j.ab.2015.07.002},
	abstract = {Real-time polymerase chain reaction (qPCR) is the cornerstone of DNA analysis, enabling detection and quantification of minute nucleic acid amounts. However, PCR-based analysis is limited, in part, by the presence of inhibitors in the samples. PCR inhibition has been viewed solely as failure to efficiently generate amplicons, that is, amplification inhibition. Humic substances (HS) are well-known inhibitors of PCR amplification. Here we show that HS from environmental samples, specifically humic acid (HA), are very potent detection inhibitors, that is, quench the fluorescence signal of double-stranded DNA (dsDNA) binding dyes. HA quenched the fluorescence of the commonly used qPCR dyes EvaGreen, ResoLight, SYBR Green I, and SYTO 82, generating lowered amplification plots, although amplicon production was unaffected. For EvaGreen, 500 ng of HA quenched nearly all fluorescence, whereas 1000 ng of HA completely inhibited amplification when applying Immolase DNA polymerase with bovine serum albumin (BSA). Fluorescence spectroscopy measurements showed that HA quenching was either static or collisional and indicated that HA bound directly to the dye. Fulvic acid did not act as a qPCR detection inhibitor but inhibited amplification similarly to HA. Hydrolysis probe fluorescence was not quenched by HA. Detection inhibition is an overlooked phenomenon that needs to be considered to allow for development of optimal qPCR assays.},
	urldate = {2015-08-10TZ},
	journal = {Analytical Biochemistry},
	author = {Sidstedt, Maja and Jansson, Linda and Nilsson, Elin and Noppa, Laila and Forsman, Mats and Rådström, Peter and Hedman, Johannes},
	keywords = {Fluorescence quenching, Fulvic acid, Humic acid, PCR inhibition, Soil, qPCR}
}

@article{perlin_trueallele_2015,
	title = {{TrueAllele}® {Genotype} {Identification} on {DNA} {Mixtures} {Containing} up to {Five} {Unknown} {Contributors}},
	volume = {60},
	copyright = {© 2015 The Authors Journal of Forensic Sciences published by Wiley Periodicals Inc. on behalf of the American Academy of Forensic Sciences, This is an open access article under the terms of the Creative Commons Attribution-NonCommercial-NoDerivs License, which permits use and distribution in any medium, provided the original work is properly cited, the use is non-commercial and no modifications or adaptations are made.},
	issn = {1556-4029},
	url = {http://onlinelibrary.wiley.com/doi/10.1111/1556-4029.12788/abstract},
	doi = {10.1111/1556-4029.12788},
	abstract = {Computer methods have been developed for mathematically interpreting mixed and low-template DNA. The genotype modeling approach computationally separates out the contributors to a mixture, with uncertainty represented through probability. Comparison of inferred genotypes calculates a likelihood ratio (LR), which measures identification information. This study statistically examined the genotype modeling performance of Cybergenetics TrueAllele® computer system. High- and low-template DNA mixtures of known randomized composition containing 2, 3, 4, and 5 contributors were tested. Sensitivity, specificity, and reproducibility were established through LR quantification in each of these eight groups. Covariance analysis found LR behavior to be relatively invariant to DNA amount or contributor number. Analysis of variance found that consistent solutions were produced, once a sufficient number of contributors were considered. This study demonstrates the reliability of TrueAllele interpretation on complex DNA mixtures of representative casework composition. The results can help predict an information outcome for a DNA mixture analysis.},
	language = {en},
	number = {4},
	urldate = {2015-08-10TZ},
	journal = {Journal of Forensic Sciences},
	author = {Perlin, Mark W. and Hornyak, Jennifer M. and Sugimoto, Garett and Miller, Kevin W.P.},
	month = jul,
	year = {2015},
	keywords = {DNA mixture, Forensic science, Likelihood ratio, genotype modeling, probabilistic genotyping, validation study},
	pages = {857--868}
}

@article{fonnelop_secondary_2015,
	title = {Secondary and subsequent {DNA} transfer during criminal investigation},
	volume = {17},
	issn = {1872-4973},
	url = {http://www.sciencedirect.com/science/article/pii/S1872497315300132},
	doi = {10.1016/j.fsigen.2015.05.009},
	abstract = {With the introduction of new multiplex PCR kits and instrumentation such as the Applied Biosystems 3500xl, there has recently been a rapid change in technology that has greatly increased sensitivity of detection so that a DNA profile can routinely be obtained from only a few cells. Research to evaluate the risks of passive transfer has not kept pace with this development; hence the risk of innocent DNA transfer at the crime-scene is currently not properly understood. The purpose of this study was to investigate the possibility of investigator-mediated transfer of DNA traces with disposable nitrile-gloves used during crime-scene examinations. We investigated the primary transfer of freshly deposited DNA from touched plastic, wood or metal substrates and secondary and tertiary transfer by a person wearing disposable nitrile-gloves and onto a third object. We show that with use of the new highly sensitive technologies available in forensic DNA analysis there is an enhanced probability to obtain a DNA-profile which has not been directly deposited on the object but is an outcome of one or more transfer events. The nitrile-gloves used by investigators during exhibit examination can act as a vector for DNA transfer from one item to another. We have shown that the amount of DNA deposited on an object affects the probability of transfer. Secondly, the type of substrate material that DNA is deposited onto has an impact on transfer rates.},
	urldate = {2015-06-23TZ},
	journal = {Forensic Science International: Genetics},
	author = {Fonneløp, Ane Elida and Egeland, Thore and Gill, Peter},
	month = jul,
	year = {2015},
	keywords = {DNA, Forensic, Touch DNA, Transfer},
	pages = {155--162}
}

@article{seidl_contact-free_2005,
	title = {Contact-free isolation of sperm and epithelial cells by laser microdissection and pressure catapulting},
	volume = {1},
	issn = {1547-769X},
	doi = {10.1385/FSMP:1:2:153},
	abstract = {With the PALM MicroBeam system, precise laser microdissection of single cells from cell smears or tissue preparations is possible. Furthermore, this system uses a contact-free and therefore contamination-free laser pressure catapulting technique in which high energy generated by a focused laser pulse catapults single dissected cells into a collecting vessel. In this study, this technique was tested for forensic purposes with smear preparations from postcoital vaginal swabs, sperm swabs, and buccal cell swabs on different types of microscopic slides. Apart from super-frosted slides, cutting and catapulting of selected cells was possible in all cases. Subsequent polymerase chain reaction was performed using the genRES MPX-2 Amplification Kit. In the case of sperm cells stained with hematoxylin and eosin, fragments larger than approximately 200 bp could not be detected. Partial genetic profiles were obtained for DNA amounts originating from only two cell equivalents. Complete profiles, however, were observed with all preparations of a minimum of 10 epithelial cells, demonstrating a potential benefit of this technique for the contamination-free forensic analysis of extremely small specimens or mixed stains.},
	language = {eng},
	number = {2},
	journal = {Forensic Science, Medicine, and Pathology},
	author = {Seidl, Stephan and Burgemeister, Renate and Hausmann, Roland and Betz, Peter and Lederer, Thomas},
	month = jun,
	year = {2005},
	pmid = {25869953},
	pages = {153--157}
}

@inproceedings{beckett_digital_2007,
	title = {Digital {Forensics}: {Validation} and {Verification} in a {Dynamic} {Work} {Environment}},
	shorttitle = {Digital {Forensics}},
	doi = {10.1109/HICSS.2007.175},
	abstract = {Many forensic computing practitioners work in a high workload and low resource environment. With the move by the discipline to seek ISO 17025 laboratory accreditation, practitioners are finding it difficult to meet the demands of validation and verification of their tools and still meet the demands of the accreditation framework. Many agencies are ill-equipped to reproduce tests conducted by organizations such as NIST since they cannot verify the results with their equipment and in many cases rely solely on an independent validation study of other peoples' equipment. This creates the issue of tools in reality never being tested. Studies have shown that independent validation and verification of complex forensic tools is expensive and time consuming, and many practitioners also use tools that were not originally designed for forensic purposes. This paper explores the issues of validation and verification in the accreditation environment and proposes a paradigm that will reduce the time and expense required to validate and verify forensic software tools},
	booktitle = {40th {Annual} {Hawaii} {International} {Conference} on {System} {Sciences}, 2007. {HICSS} 2007},
	author = {Beckett, J. and Slay, J.},
	month = jan,
	year = {2007},
	keywords = {Accreditation, Digital forensics, Documentation, ISO 17025 laboratory accreditation, ISO standards, Laboratories, Law enforcement, NIST, Reproducibility of Results, Software tools, Testing, accreditation, digital forensics, dynamic work environment, forensic computing practitioners, forensic software tool validation, forensic software tool verification, program verification, security of data},
	pages = {266a--266a}
}

@article{graversen_estimation_2013,
	title = {Estimation of parameters in {DNA} mixture analysis},
	volume = {40},
	issn = {0266-4763},
	url = {http://dx.doi.org/10.1080/02664763.2013.817549},
	doi = {10.1080/02664763.2013.817549},
	abstract = {In [7], a Bayesian network for analysis of mixed traces of DNA was presented using gamma distributions for modelling peak sizes in the electropherogram. It was demonstrated that the analysis was sensitive to the choice of a variance factor and hence this should be adapted to any new trace analysed. In this paper, we discuss how the variance parameter can be estimated by maximum likelihood to achieve this. The unknown proportions of DNA from each contributor can similarly be estimated by maximum likelihood jointly with the variance parameter. Furthermore, we discuss how to incorporate prior knowledge about the parameters in a Bayesian analysis. The proposed estimation methods are illustrated through a few examples of applications for calculating evidential value in casework and for mixture deconvolution.},
	number = {11},
	urldate = {2015-06-17TZ},
	journal = {Journal of Applied Statistics},
	author = {Graversen, Therese and Lauritzen, Steffen},
	month = nov,
	year = {2013},
	pages = {2423--2436}
}
@article{ruijter_amplification_2009,
	title = {Amplification efficiency: linking baseline and bias in the analysis of quantitative {PCR} data},
	volume = {37},
	issn = {0305-1048, 1362-4962},
	shorttitle = {Amplification efficiency},
	url = {http://nar.oxfordjournals.org/content/37/6/e45},
	doi = {10.1093/nar/gkp045},
	abstract = {Despite the central role of quantitative PCR (qPCR) in the quantification of mRNA transcripts, most analyses of qPCR data are still delegated to the software that comes with the qPCR apparatus. This is especially true for the handling of the fluorescence baseline. This article shows that baseline estimation errors are directly reflected in the observed PCR efficiency values and are thus propagated exponentially in the estimated starting concentrations as well as ‘fold-difference’ results. Because of the unknown origin and kinetics of the baseline fluorescence, the fluorescence values monitored in the initial cycles of the PCR reaction cannot be used to estimate a useful baseline value. An algorithm that estimates the baseline by reconstructing the log-linear phase downward from the early plateau phase of the PCR reaction was developed and shown to lead to very reproducible PCR efficiency values. PCR efficiency values were determined per sample by fitting a regression line to a subset of data points in the log-linear phase. The variability, as well as the bias, in qPCR results was significantly reduced when the mean of these PCR efficiencies per amplicon was used in the calculation of an estimate of the starting concentration per sample.},
	language = {en},
	number = {6},
	urldate = {2015-06-17TZ},
	journal = {Nucleic Acids Research},
	author = {Ruijter, J. M. and Ramakers, C. and Hoogaars, W. M. H. and Karlen, Y. and Bakker, O. and Hoff, M. J. B. van den and Moorman, A. F. M.},
	month = apr,
	year = {2009},
	pmid = {19237396},
	pages = {e45--e45}
}

@article{raeymaekers_basic_2000,
	title = {Basic principles of quantitative {PCR}},
	volume = {15},
	issn = {1073-6085, 1559-0305},
	url = {http://link.springer.com/article/10.1385/MB%3A15%3A2%3A115},
	doi = {10.1385/MB:15:2:115},
	abstract = {The polymerase chain reaction (PCR) is an extremely sensitive method owing to the repetitive multiplication of template molecules. This property is a drawback for quantitative measurements because small differences in the multiplication factor lead to large differences in the amount of product. Two methods can be used to solve the problem of quantification; kinetic methods based on the determination or comparison of the amplification factor; and coamplification methods, which compare the amount of product to that of a simultaneously amplified standard template. An overview of the theoretical background of both methods is presented. For selection of a suitable method, both theoretical and practical considerations are important. Kinetic methods are the most convenient if PCR can be performed without opening the tubes, as in some apparatus using fluorescence detection. Coamplification methods can be done without expensive equipment but requires the parallel running of several PCR tubes. When the number of mitial template molecules is close to one, as in the limiting dilution technique, statistical considerations become important.},
	language = {en},
	number = {2},
	urldate = {2015-06-17TZ},
	journal = {Molecular Biotechnology},
	author = {Raeymaekers, Luc},
	month = jun,
	year = {2000},
	keywords = {Neurology, Neurosciences, PCR, competitive, kinetics theory, quantitative},
	pages = {115--122}
}

@article{weiss_modeling_1995,
	title = {Modeling the {Polymerase} {Chain} {Reaction}},
	volume = {2},
	issn = {1066-5277},
	url = {http://online.liebertpub.com/doi/abs/10.1089/cmb.1995.2.49},
	doi = {10.1089/cmb.1995.2.49},
	abstract = {We introduce a mathematical model to treat the polymerase chain reaction (PCR), where we regard the accumulation of new molecules during a PCR cycle as a randomly bifurcating tree. This model enables us to compute an approximate formula for the distribution of the number of replications that have occurred between a pair of molecules, which depends on the efficiency λ of the reaction, the number N0 of template molecules at the beginning of the PCR and the number c of PCR cycles. The reliability of the approximation is tested by computer simulations. Finally, to model the effect of the intrinsic error rate of the polymerase, we superimpose a substitution process on the tree. The resulting closed formula for the distribution of pairwise differences of sequences as a function of error rate μ and efficiency λ can be used to estimate the error rate, if λ is known. Key words: polymerase chain reaction; distribution of pairwise differences; error rate; efficiency; random trees; simulating PCR},
	number = {1},
	urldate = {2015-06-16TZ},
	journal = {Journal of Computational Biology},
	author = {Weiss, Gunter and Von Haeseler, Arndt},
	month = jan,
	year = {1995},
	pages = {49--61}
}

@article{whitney_principles_2004,
	title = {Principles of rapid polymerase chain reactions: mathematical modeling and experimental verification},
	volume = {28},
	issn = {1476-9271},
	shorttitle = {Principles of rapid polymerase chain reactions},
	url = {http://www.sciencedirect.com/science/article/pii/S1476927104000246},
	doi = {10.1016/j.compbiolchem.2004.03.001},
	abstract = {Polymerase chain reaction (PCR) is an important diagnostic tool for the amplification of DNA. The PCR process can be treated as a problem in biochemical engineering. This study focuses on the development of a mathematical model of the polymerase chain reaction. The PCR process consists of three steps: denaturation of target DNA, annealing of sequence-specific oligonucleotide primers and the enzyme-catalyzed elongation of the annealed complex (primer:DNA:polymerase). The denaturation step separates the double strands of DNA; this model assumes denaturation is complete. The annealing step describes the formation of a primer-fragment complex followed by the attachment of the polymerase to form a ternary complex. This step is complicated by competitive annealing between primers and incomplete fragments including primer-primer reactions. The elongation step is modeled by a stochastic method. Species that compete during the elongation step are deoxynucleotide triphosphates dCTP, dATP, dTTP, dGTP, dUTP, and pyrophosphate. Thermal deamination of dCTP to form dUTP is included in the model. The probability for a species to arrive at the active site is based on its molar fraction. The number of random insertion events depends on the average processing speed of the polymerase and the elongation time of the simulation. The numerical stochastic experiment is repeated a sufficient number of times to construct a probability density distribution (PDF). The moment of the PDF and the annealing step products provide the product distribution at the end of the elongation step. The overall yield is compared to six experimental values of the yield. In all cases the comparisons are very good.},
	number = {3},
	urldate = {2015-06-16TZ},
	journal = {Computational Biology and Chemistry},
	author = {Whitney, Scott E. and Sudhir, Alugupally and Nelson, R. Michael and Viljoen, Hendrik J.},
	month = jul,
	year = {2004},
	keywords = {Biochemical engineering, Mathematical model, Molecular biology, polymerase chain reaction},
	pages = {195--209}
}

@article{evans_polymerase_2009,
	series = {Mini-{Symposium}: {Cervical} {Cytology}},
	title = {The polymerase chain reaction and pathology practice},
	volume = {15},
	issn = {1756-2317},
	url = {http://www.sciencedirect.com/science/article/pii/S1756231709000929},
	doi = {10.1016/j.mpdhp.2009.04.001},
	abstract = {Pathology practice is increasingly augmented with molecular tests for improved diagnostics and patient management. The polymerase chain reaction (PCR) is foremost amongst these techniques. This review explains the principles of PCR and the methodological factors that contribute to a successful assay. Key PCR technique variations, such as reverse transcription (RT)-PCR and quantitative real-time (q) PCR, are described and an overview is provided of how PCR products are analysed. The review includes examples of PCR usage in clinical practice for the detection of infectious and genetic diseases, for tumour diagnostics and in molecular forensic applications such as specimen identity confirmation.},
	number = {7},
	urldate = {2015-06-16TZ},
	journal = {Diagnostic Histopathology},
	author = {Evans, Mark F.},
	month = jul,
	year = {2009},
	keywords = {Polymerase chain reaction (PCR), molecular diagnostics, molecular pathology, quantitative real-time PCR (qPCR), reverse transcription PCR (RT-PCR)},
	pages = {344--356}
}

@article{lee_simulation_2006,
	series = {Recent {Advances} of {Biochemical} {Engineering} in {Bioproduction} and {Biomedical} {Engineering}},
	title = {Simulation and real-time monitoring of polymerase chain reaction for its higher efficiency},
	volume = {29},
	issn = {1369-703X},
	url = {http://www.sciencedirect.com/science/article/pii/S1369703X05001737},
	doi = {10.1016/j.bej.2005.02.023},
	abstract = {Polymerase chain reaction (PCR) is an important molecular biological tool for the amplification of nucleic acids. PCR process can be divided into three phases according to the amplification rate: exponential, quasi-linear, and plateau. We investigated the cause of the plateau phenomenon through real-time monitoring of the amplification profile and computerized simulation. Possible limiting components, such as Taq DNA polymerase, primer pair, and dNTPs were added during quasi-linear phase, after which the differences in the amplification profiles were monitored. Modeling and computerized simulations were performed to look into the complex mechanism of the reactions, such as renaturation of templates during temperature transition from denaturation to annealing step and effective enzyme concentration profiles within the cycle progress. The decrease of effective polymerase concentration due to heat inactivation and product accumulation caused the PCR plateau. Addition of polymerase during the quasi-linear phase could increase the final product amount; however, the PCR process still reached the plateau phase in spite of polymerase addition. Simulation results suggest that renaturation of templates before competitive annealing reaction and decrease of effective enzyme concentration by non-specific binding of polymerase to double-stranded DNA is the main contribution to plateau forming.},
	number = {1–2},
	urldate = {2015-06-16TZ},
	journal = {Biochemical Engineering Journal},
	author = {Lee, Ji Youn and Lim, Hee-Woong and Yoo, Suk-In and Zhang, Byoung-Tak and Park, Tai Hyun},
	month = apr,
	year = {2006},
	keywords = {Bioreactions, DNA, Enzyme inactivation, Modeling, Plateau, Polymerase chain reaction (PCR)},
	pages = {109--118}
}

@article{lalam_estimation_2005,
	title = {Estimation of the {PCR} efficiency based on a size-dependent modelling of the amplification process},
	volume = {341},
	issn = {1631-073X},
	url = {http://www.sciencedirect.com/science/article/pii/S1631073X05004255},
	doi = {10.1016/j.crma.2005.09.029},
	abstract = {We propose a stochastic modelling of the PCR amplification process by a size-dependent branching process starting as a supercritical Bienaymé–Galton–Watson transient phase and then having a saturation near-critical size-dependent phase. This model based on the concept of saturation allows one to estimate the probability of replication of a DNA molecule at each cycle of a single PCR trajectory with a very good accuracy. To cite this article: N. Lalam et al., C. R. Acad. Sci. Paris, Ser. I 341 (2005).},
	number = {10},
	urldate = {2015-06-16TZ},
	journal = {Comptes Rendus Mathematique},
	author = {Lalam, Nadia and Jacob, Christine and Jagers, Peter},
	month = nov,
	year = {2005},
	pages = {631--634}
}

@article{booth_efficiency_2010,
	title = {Efficiency of the polymerase chain reaction},
	volume = {65},
	issn = {0009-2509},
	url = {http://www.sciencedirect.com/science/article/pii/S0009250910003556},
	doi = {10.1016/j.ces.2010.05.046},
	abstract = {The polymerase chain reaction (PCR) has found wide application in biochemistry and molecular biology such as gene expression studies, mutation detection, forensic analysis and pathogen detection. Increasingly, quantitative real time PCR is used to assess copy numbers from overall yield. In this study the yield is analyzed as a function of several processes: (1) thermal damage of the template and polymerase occurring during the denaturing step, (2) competition existing between primers and templates to either anneal or form dsDNA, (3) polymerase binding to annealed products (primer/ssDNA) to form ternary complexes and (4) extension of ternary complexes. Explicit expressions are provided for the efficiency of each process, therefore reaction conditions can be directly linked to the overall yield. Examples are provided where different processes play the yield-limiting role. The analysis will give researchers a unique understanding of the factors that control the reaction and will aid in the interpretation of experimental results.},
	number = {17},
	urldate = {2015-06-16TZ},
	journal = {Chemical Engineering Science},
	author = {Booth, Christine S. and Pienaar, Elsje and Termaat, Joel R. and Whitney, Scott E. and Louw, Tobias M. and Viljoen, Hendrik J.},
	month = sep,
	year = {2010},
	keywords = {Biological and biomolecular engineering, Enzyme, Kinetics, Mathematical modeling, Molecular biology, PCR efficiency},
	pages = {4996--5006}
}

@article{lalam_estimation_2006,
	title = {Estimation of the reaction efficiency in polymerase chain reaction},
	volume = {242},
	issn = {0022-5193},
	url = {http://www.sciencedirect.com/science/article/pii/S0022519306002281},
	doi = {10.1016/j.jtbi.2006.06.001},
	abstract = {Polymerase chain reaction (PCR) is largely used in molecular biology for increasing the copy number of a specific DNA fragment. The succession of 20 replication cycles makes it possible to multiply the quantity of the fragment of interest by a factor of 1 million. The PCR technique has revolutionized genomics research. Several quantification methodologies are available to determine the DNA replication efficiency of the reaction which is the probability of replication of a DNA molecule at a replication cycle. We elaborate a quantification procedure based on the exponential phase and the early saturation phase of PCR. The reaction efficiency is supposed to be constant in the exponential phase, and decreasing in the saturation phase. We propose to model the PCR amplification process by a branching process which starts as a Galton–Watson branching process followed by a size-dependent process. Using this stochastic modelling and the conditional least-squares estimation method, we infer the reaction efficiency from a single PCR trajectory.},
	number = {4},
	urldate = {2015-06-16TZ},
	journal = {Journal of Theoretical Biology},
	author = {Lalam, Nadia},
	month = oct,
	year = {2006},
	keywords = {Branching process, Reaction efficiency estimation, polymerase chain reaction},
	pages = {947--953}
}

@article{jagers_random_2003,
	title = {Random variation and concentration effects in {PCR}},
	volume = {224},
	issn = {0022-5193},
	url = {http://www.sciencedirect.com/science/article/pii/S0022519303001668},
	doi = {10.1016/S0022-5193(03)00166-8},
	abstract = {Even though the efficiency of the Polymerase chain reaction (PCR) reaction decreases, analyses are made in terms of Galton–Watson processes, or simple deterministic models with constant replication probability (efficiency). Recently, Schnell and Mendoza have suggested that the form of the efficiency, can be derived from enzyme kinetics. This results in the sequence of molecules numbers forming a stochastic process with the properties of a branching process with population size dependence, which is supercritical, but has a mean reproduction number that approaches one. Such processes display ultimate linear growth, after an initial exponential phase, as is the case in PCR. It is also shown that the resulting stochastic process for a large Michaelis–Menten constant behaves like the deterministic sequence xn arising by iterations of the function f(x)=x+x/(1+x).},
	number = {3},
	urldate = {2015-06-16TZ},
	journal = {Journal of Theoretical Biology},
	author = {Jagers, Peter and Klebaner, Fima},
	month = oct,
	year = {2003},
	keywords = {Branching process, Michaelis–Menten, PCR, Varying environment},
	pages = {299--304}
}

@article{saha_general_2006,
	title = {A general probabilistic model of the {PCR} process},
	volume = {182},
	issn = {0096-3003},
	url = {http://www.sciencedirect.com/science/article/pii/S0096300306003328},
	doi = {10.1016/j.amc.2006.01.092},
	abstract = {This paper rigorously derives a general probabilistic model for the PCR process; this model includes as a special case the Velikanov–Kapral model where all nucleotide reaction rates are the same. In this model the probability of binding of deoxy-nucleoside triphosphate (dNTP) molecules with template strands is derived from the microscopic chemical kinetics. A recursive solution for the probability distribution of binding of dNTPs is developed for a single cycle and is used to calculate expected yield for a multicycle PCR. The model is able to reproduce important features of the PCR amplification process quantitatively. With a set of favorable reaction conditions, the amplification of the target sequence is fast enough to rapidly outnumber all side products. Furthermore, the final yield of the target sequence in a multicycle PCR run always approaches an asymptotic limit that is less than one. The amplification process itself is highly sensitive to initial concentrations and the reaction rates of addition to the template strand of each type of dNTP in the solution.},
	number = {1},
	urldate = {2015-06-16TZ},
	journal = {Applied Mathematics and Computation},
	author = {Saha, Nilanjan and Watson, Layne T. and Kafadar, Karen and Onufriev, Alexey and Ramakrishnan, Naren and Vasquez-Robinet, Cecilia and Watkinson, Jonathan},
	month = nov,
	year = {2006},
	keywords = {PCR modeling, Probabilistic model, Recursive solution},
	pages = {232--243}
}

@article{saha_validation_2007,
	title = {Validation and estimation of parameters for a general probabilistic model of the {PCR} process},
	volume = {14},
	issn = {1066-5277},
	doi = {10.1089/cmb.2006.0123},
	abstract = {Earlier work rigorously derived a general probabilistic model for the PCR process that includes as a special case the Velikanov-Kapral model where all nucleotide reaction rates are the same. In this model, the probability of binding of deoxy-nucleoside triphosphate (dNTP) molecules with template strands is derived from the microscopic chemical kinetics. A recursive solution for the probability function of binding of dNTPs is developed for a single cycle and is used to calculate expected yield for a multicycle PCR. The model is able to reproduce important features of the PCR amplification process quantitatively. With a set of favorable reaction conditions, the amplification of the target sequence is fast enough to rapidly outnumber all side products. Furthermore, the final yield of the target sequence in a multicycle PCR run always approaches an asymptotic limit that is less than one. The amplification process itself is highly sensitive to initial concentrations and the reaction rates of addition to the template strand of each type of dNTP in the solution. This paper extends the earlier Saha model with a physics based model of the dependence of the reaction rates on temperature, and estimates parameters in this new model by nonlinear regression. The calibrated model is validated using RT-PCR data.},
	language = {eng},
	number = {1},
	journal = {Journal of Computational Biology: A Journal of Computational Molecular Cell Biology},
	author = {Saha, Nilanjan and Watson, Layne T. and Kafadar, Karen and Ramakrishnan, Naren and Onufriev, Alexey and Mane, Shrinivasrao and Vasquez-Robinet, Cecilia},
	month = feb,
	year = {2007},
	pmid = {17381349},
	keywords = {Computer Simulation, Glyceraldehyde-3-Phosphate Dehydrogenase (Phosphorylating), Models, Statistical, Nucleic Acid Hybridization, Nucleotides, polymerase chain reaction},
	pages = {97--112}
}

@article{lynch_str_2015,
	title = {{STR} profiling of epithelial cells identified by {X}/{Y}-{FISH} labelling and laser microdissection using standard and elevated {PCR} conditions},
	volume = {16},
	issn = {1872-4973},
	url = {http://www.sciencedirect.com/science/article/pii/S1872497314002336},
	doi = {10.1016/j.fsigen.2014.10.017},
	abstract = {During the investigation of allegations of sexual assault, samples are frequently encountered that contain DNA from a female and a male donor. These may represent contributions of DNA from the complainant and potentially, the offender. Many semen stained samples successfully undergo DNA analysis and interpretation using a differential extraction method that separates sperm from the epithelial cells present in the stain. However, for those mixed cell samples that contain only epithelial cells, separation of any male cells from female cells is problematic. This paper describes the application of fluorescent in situ hybridisation (FISH) for the gender identification of epithelial cells and subsequent recovery of target cells using laser microdissection (LMD). The profiling results obtained from samples of known cell numbers using the Identifiler™ multiplex at standard 28-cycle PCR conditions and, when cell numbers are low, the SGM Plus™ multiplex at elevated 34-cycle PCR conditions (also known as Low Copy Number DNA analysis (LCN)) are described.},
	urldate = {2015-06-11TZ},
	journal = {Forensic Science International: Genetics},
	author = {Lynch, Laura and Gamblin, Amelia and Vintiner, Sue and Simons, Joanne L.},
	month = may,
	year = {2015},
	keywords = {Epithelial cells, Fluorescent in situ hybridisation, Forensic DNA, Identifiler, Laser microdissection, Low Copy Number},
	pages = {1--7}
}

@article{bregu_analytical_2013,
	title = {Analytical {Thresholds} and {Sensitivity}, {Establishing} {RFU} {Thresholds} for {Forensic} {DNA} {Analysis},},
	volume = {58},
	copyright = {© 2012 American Academy of Forensic Sciences},
	issn = {1556-4029},
	shorttitle = {Analytical {Thresholds} and {Sensitivity}},
	url = {http://onlinelibrary.wiley.com/doi/10.1111/1556-4029.12008/abstract},
	doi = {10.1111/1556-4029.12008},
	abstract = {Determining appropriate analytical thresholds (ATs) for forensic DNA analysis is critical to maximize allele detection. In this study, six methods to determine ATs for forensic DNA purposes were examined and compared. Four of the methods rely on analysis of the baseline noise of a number of negatives, while two utilize the relationship between relative fluorescence unit signal and DNA input in the polymerase chain reaction (PCR) derived from a dilution series ranging from 1 to 0.06 ng. Results showed that when a substantial mass of DNA (i.e., {\textgreater}1 ng) was amplified, the baseline noise increased, suggesting the application of an AT derived from negatives should only be applied to samples with low levels of DNA. Further, the number and intensity of these noise peaks increased with increasing injection times, indicating that to maximize the ability to detect alleles, ATs should be validated for each post-PCR procedure employed.},
	language = {en},
	number = {1},
	urldate = {2013-10-04TZ},
	journal = {Journal of Forensic Sciences},
	author = {Bregu, Joli and Conklin, Danielle and Coronado, Elisse and Terrill, Margaret and Cotton, Robin W. and Grgicak, Catherine M.},
	year = {2013},
	keywords = {Forensic DNA analysis, Forensic science, analytical threshold, minimum discernible signal, minimum distinguishable signal, signal to noise},
	pages = {120--129}
}

@article{bustin_miqe_2009,
	title = {The {MIQE} {Guidelines}: {Minimum} {Information} for {Publication} of {Quantitative} {Real}-{Time} {PCR} {Experiments}},
	volume = {55},
	issn = {0009-9147, 1530-8561},
	shorttitle = {The {MIQE} {Guidelines}},
	url = {http://www.clinchem.org/content/55/4/611},
	doi = {10.1373/clinchem.2008.112797},
	abstract = {Background: Currently, a lack of consensus exists on how best to perform and interpret quantitative real-time PCR (qPCR) experiments. The problem is exacerbated by a lack of sufficient experimental detail in many publications, which impedes a reader’s ability to evaluate critically the quality of the results presented or to repeat the experiments.
Content: The Minimum Information for Publication of Quantitative Real-Time PCR Experiments (MIQE) guidelines target the reliability of results to help ensure the integrity of the scientific literature, promote consistency between laboratories, and increase experimental transparency. MIQE is a set of guidelines that describe the minimum information necessary for evaluating qPCR experiments. Included is a checklist to accompany the initial submission of a manuscript to the publisher. By providing all relevant experimental conditions and assay characteristics, reviewers can assess the validity of the protocols used. Full disclosure of all reagents, sequences, and analysis methods is necessary to enable other investigators to reproduce results. MIQE details should be published either in abbreviated form or as an online supplement.
Summary: Following these guidelines will encourage better experimental practice, allowing more reliable and unequivocal interpretation of qPCR results.},
	language = {en},
	number = {4},
	urldate = {2015-04-20TZ},
	journal = {Clinical Chemistry},
	author = {Bustin, Stephen A. and Benes, Vladimir and Garson, Jeremy A. and Hellemans, Jan and Huggett, Jim and Kubista, Mikael and Mueller, Reinhold and Nolan, Tania and Pfaffl, Michael W. and Shipley, Gregory L. and Vandesompele, Jo and Wittwer, Carl T.},
	month = apr,
	year = {2009},
	pmid = {19246619},
	pages = {611--622}
}

@article{revoir_report_2014,
	title = {Report into a discordant result at {D}16S539 between {SGM} {Plus}® and {PowerPlex}® {ESI} 16 kits in a criminal case sample and implications for the {UK} {National} {DNA} {Database} upgrade},
	volume = {54},
	issn = {1355-0306},
	url = {http://www.scienceandjusticejournal.com/article/S135503061300083X/abstract},
	doi = {10.1016/j.scijus.2013.08.005},
	abstract = {Upon re-testing of a DNA extract as part of a defence examination, a discordant result was observed at D16S539. Further STR testing and DNA sequencing of the sample identified the cause as a primer binding site mutation which was shown to be a previously unreported SNP. The testing results obtained in this case are considered in light of the current ongoing Multiplex Upgrade Project in the UK and the likely increase in discordant results that may be observed once different next generation kits are introduced.},
	language = {English},
	number = {1},
	urldate = {2015-04-19TZ},
	journal = {Science and Justice},
	author = {Revoir, A. and Ballard, D. J. and Syndercombe Court, D.},
	month = jan,
	year = {2014},
	pmid = {24438784},
	keywords = {D16S539, Discordance, Multiplex Upgrade Project, Next generation multiplex kits, UK National DNA database},
	pages = {95--97}
}

@article{raziel_discordance_2012,
	title = {Discordance at {D}3S1358 locus involving {SGM} {Plus}™ and the {European} new generation multiplex kits},
	volume = {6},
	issn = {1878-0326},
	doi = {10.1016/j.fsigen.2011.03.010},
	abstract = {During the course of routine database sample analysis in the Israel Police DNA database, an off-ladder D3S1358 allele, calculated to be {\textgreater}22.1, extending into the adjacent vWA locus was observed using Applied Biosystems SGM Plus™ kit. To verify the size of this D3S1358 long allele and to ensure it was not part of a trialle pattern in the neighboring locus, the sample was amplified using three of the European new generation STR multiplex kits: NGM(TM) (Applied Biosystem), Powerplex™ ESX and ESI (Promega). The results of these amplifications determined the variant to be a 22 allele. Subsequent sequencing confirmed this designation and revealed a nucleotide polymorphism. Ten additional SGM Plus™ profiled samples with D3S1358 alleles larger than 19, were re-analyzed using NGM(TM) and Powerplex™ ESX which also showed discordance in the calculated results between original SGM Plus™ designations and those obtained with the European new generation multiplexes.},
	language = {eng},
	number = {1},
	journal = {Forensic Science International. Genetics},
	author = {Raziel, Aliza and Oz, Carla and Carmon, Aviva Dell'Ariccia and Ilsar, Rafi and Zamir, Ashira},
	month = jan,
	year = {2012},
	pmid = {21474404},
	keywords = {Alleles, Base Sequence, Chromosome Mapping, DNA Primers, Databases, Genetic, Europe, Polymorphism, Single Nucleotide, Repetitive Sequences, Nucleic Acid, polymerase chain reaction},
	pages = {108--112}
}

@article{mapes_dna_2015,
	title = {{DNA} in the {Criminal} {Justice} {System}: {The} {DNA} {Success} {Story} in {Perspective},},
	copyright = {© 2015 American Academy of Forensic Sciences},
	issn = {1556-4029},
	shorttitle = {{DNA} in the {Criminal} {Justice} {System}},
	url = {http://onlinelibrary.wiley.com/doi/10.1111/1556-4029.12779/abstract},
	doi = {10.1111/1556-4029.12779},
	abstract = {Current figures on the efficiency of DNA as an investigative tool in criminal investigations only tell part of the story. To get the DNA success story in the right perspective, we examined all forensic reports from serious (N = 116) and high-volume crime cases (N = 2791) over the year 2011 from one police region in the Netherlands. These data show that 38\% of analyzed serious crime traces (N = 384) and 17\% of analyzed high-volume crime traces (N = 386) did not result in a DNA profile. Turnaround times (from crime scene to DNA report) were 66 days for traces from serious crimes and 44 days for traces from high-volume crimes. Suspects were truly identified through a match with the Offender DNA database of the Netherlands in 3\% of the serious crime cases and in 1\% of the high-volume crime cases. These data are important for both the forensic laboratory and the professionals in the criminal justice system to further optimize forensic DNA testing as an investigative tool.},
	language = {en},
	urldate = {2015-04-07TZ},
	journal = {Journal of Forensic Sciences},
	author = {Mapes, Anna A. and Kloosterman, Ate D. and de Poot, Christianne J.},
	month = apr,
	year = {2015},
	keywords = {DNA analysis, DNA database, Forensic science, forensic process, scene-of-crime officer, turnaround time},
	pages = {n/a--n/a}
}

@article{horvath_dna_2013,
	title = {{DNA} methylation age of human tissues and cell types},
	volume = {14},
	copyright = {2013 Horvath; licensee BioMed Central Ltd.},
	issn = {1465-6906},
	url = {http://genomebiology.com/2013/14/10/R115/abstract},
	doi = {10.1186/gb-2013-14-10-r115},
	abstract = {PMID: 24138928},
	language = {en},
	number = {10},
	urldate = {2015-03-31TZ},
	journal = {Genome Biology},
	author = {Horvath, Steve},
	month = oct,
	year = {2013},
	pmid = {24138928},
	pages = {R115}
}

@article{yi_age-related_2014,
	title = {Age-related {DNA} methylation changes for forensic age-prediction},
	volume = {129},
	issn = {0937-9827, 1437-1596},
	url = {http://link.springer.com/article/10.1007/s00414-014-1100-3},
	doi = {10.1007/s00414-014-1100-3},
	abstract = {There is no available method of age-prediction for biological samples. The accumulating evidences indicate that DNA methylation patterns change with age. Aging resembles a developmentally regulated process that is tightly controlled by specific epigenetic modifications and age-associated methylation changes exist in human genome. In this study, three age-related methylation fragments were isolated and identified in blood of 40 donors. Age-related methylation changes with each fragment was validated and replicated in a general population sample of 65 donors over a wide age range (11–72 years). Methylation of these fragments is linearly correlated with age over a range of six decades (r = 0.80–0.88). Using average methylation of CpG sites of three fragments, a regression model that explained 95 \% of the variance in age was built and is able to predict an individual’s age with great accuracy (R 2 = 0.93). The predicted value is highly correlated with the observed age in the sample (r = 0.96) and has great accuracy of average 4 years difference between predicted age and true age. This study implicates that DNA methylation can be an available biological marker of age-prediction. Further measurement of relevant markers in the genome could be a tool in routine screening to predict age of forensic biological samples.},
	language = {en},
	number = {2},
	urldate = {2015-03-31TZ},
	journal = {International Journal of Legal Medicine},
	author = {Yi, Shao Hua and Jia, Yun Shu and Mei, Kun and Yang, Rong Zhi and Huang, Dai Xin},
	month = nov,
	year = {2014},
	keywords = {Age-prediction, DNA methylation, Forensic Medicine, Forensic markers, Human blood, Medical Law, Medicine/Public Health, general},
	pages = {237--244}
}

@article{kloosterman_efficacy_2003,
	series = {Progress in {Forensic} {Genetics} 9. {Proceedings} from the 19th {International} {ISFG} {Congress} held in {Munster}, {Germany} between 28 {August} and 1 {September} 2001},
	title = {Efficacy and limits of genotyping low copy number {DNA} samples by multiplex {PCR} of {STR} loci},
	volume = {1239},
	issn = {0531-5131},
	url = {http://www.sciencedirect.com/science/article/pii/S0531513102005149},
	doi = {10.1016/S0531-5131(02)00514-9},
	abstract = {In this validation study, we have evaluated the efficacy and the validity of the SGM Plus test using an amplification regime of 34 cycles. We obtained valid DNA typing results from pristine extracts with an extremely low DNA content. In this context, the aspects of single cell PCR typing were also evaluated. In these experiments, the allele dropout phenomenon was clearly demonstrated. From actual casework samples, we obtained conclusive DNA profiles from highly purified extracts of bone and teeth that failed to demonstrate typing results using the standard PCR protocol of 28 cycles. Moreover, low copy number (LCN) DNA typing offered us the possibility to reanalyse crime samples that failed to produce a conclusive profile after 28 cycles. Unfortunately, several complications accompany ultrasensitive PCR amplification. During our validation studies, we have observed increased risk of contamination, allelic dropout, locus dropout and heightened stutters. Analyses of heterozygote balance, between-loci balance and stutter heights, show that the 34-cycle PCR has its own characteristic features. We finally show that reamplification of SGM Plus PCR products by an extra 6 PCR cycles offers a promising new alternative if too little of the original sample extract is left for a complete reanalysis.},
	urldate = {2015-03-20TZ},
	journal = {International Congress Series},
	author = {Kloosterman, A. D. and Kersbergen, P.},
	month = jan,
	year = {2003},
	keywords = {DNA identification, Forensic DNA typing, Low copy number (LCN), SGM Plus, STR, Single cell, validation study},
	pages = {795--798}
}

@article{yang_application_2014,
	series = {Special {Issue}: {Translational} {Omics}},
	title = {Application of {Next}-generation {Sequencing} {Technology} in {Forensic} {Science}},
	volume = {12},
	issn = {1672-0229},
	url = {http://www.sciencedirect.com/science/article/pii/S1672022914001053},
	doi = {10.1016/j.gpb.2014.09.001},
	abstract = {Next-generation sequencing (NGS) technology, with its high-throughput capacity and low cost, has developed rapidly in recent years and become an important analytical tool for many genomics researchers. New opportunities in the research domain of the forensic studies emerge by harnessing the power of NGS technology, which can be applied to simultaneously analyzing multiple loci of forensic interest in different genetic contexts, such as autosomes, mitochondrial and sex chromosomes. Furthermore, NGS technology can also have potential applications in many other aspects of research. These include DNA database construction, ancestry and phenotypic inference, monozygotic twin studies, body fluid and species identification, and forensic animal, plant and microbiological analyses. Here we review the application of NGS technology in the field of forensic science with the aim of providing a reference for future forensics studies and practice.},
	number = {5},
	urldate = {2015-03-19TZ},
	journal = {Genomics, Proteomics \& Bioinformatics},
	author = {Yang, Yaran and Xie, Bingbing and Yan, Jiangwei},
	month = oct,
	year = {2014},
	keywords = {Degradation of DNA, Forensics, Genomics, Next-generation sequencing},
	pages = {190--197}
}

@article{campbell_properties_2013,
	title = {Properties and rates of germline mutations in humans},
	volume = {29},
	issn = {0168-9525},
	url = {http://www.cell.com/article/S016895251300070X/abstract},
	doi = {10.1016/j.tig.2013.04.005},
	abstract = {All genetic variation arises via new mutations; therefore, determining the rate and biases for different classes of mutation is essential for understanding the genetics of human disease and evolution. Decades of mutation rate analyses have focused on a relatively small number of loci because of technical limitations. However, advances in sequencing technology have allowed for empirical assessments of genome-wide rates of mutation. Recent studies have shown that 76\% of new mutations originate in the paternal lineage and provide unequivocal evidence for an increase in mutation with paternal age. Although most analyses have focused on single nucleotide variants (SNVs), studies have begun to provide insight into the mutation rate for other classes of variation, including copy number variants (CNVs), microsatellites, and mobile element insertions (MEIs). Here, we review the genome-wide analyses for the mutation rate of several types of variants and suggest areas for future research.},
	language = {English},
	number = {10},
	urldate = {2015-03-19TZ},
	journal = {Trends in Genetics},
	author = {Campbell, Catarina D. and Eichler, Evan E.},
	month = jan,
	year = {2013},
	pmid = {23684843},
	keywords = {Paternal age, de novo mutation, genome wide, germline mutation rate, paternal bias},
	pages = {575--584}
}

@article{walsh_chelex_1991,
	title = {Chelex 100 as a medium for simple extraction of {DNA} for {PCR}-based typing from forensic material},
	volume = {10},
	issn = {0736-6205},
	abstract = {Procedures utilizing Chelex 100 chelating resin have been developed for extracting DNA from forensic-type samples for use with the PCR. The procedures are simple, rapid, involve no organic solvents and do not require multiple tube transfers for most types of samples. The extraction of DNA from semen and very small bloodstains using Chelex 100 is as efficient or more efficient than using proteinase K and phenol-chloroform extraction. DNA extracted from bloodstains seems less prone to contain PCR inhibitors when prepared by this method. The Chelex method has been used with amplification and typing at the HLA DQ alpha locus to obtain the DQ alpha genotypes of many different types of samples, including whole blood, bloodstains, seminal stains, buccal swabs, hair and post-coital samples. The results of a concordance study are presented in which the DQ alpha genotypes of 84 samples prepared using Chelex or using conventional phenol-chloroform extraction are compared. The genotypes obtained using the two different extraction methods were identical for all samples tested.},
	language = {eng},
	number = {4},
	journal = {BioTechniques},
	author = {Walsh, P. S. and Metzger, D. A. and Higuchi, R.},
	month = apr,
	year = {1991},
	pmid = {1867860},
	keywords = {Chelating Agents, DNA, Forensic Medicine, Genotype, HLA-DQ Antigens, Humans, Male, Resins, Synthetic, Semen, polymerase chain reaction},
	pages = {506--513}
}

@article{biedermann_bayesian_2012,
	title = {Bayesian networks for evaluating forensic {DNA} profiling evidence: {A} review and guide to literature},
	volume = {6},
	issn = {1872-4973},
	shorttitle = {Bayesian networks for evaluating forensic {DNA} profiling evidence},
	url = {http://www.sciencedirect.com/science/article/pii/S1872497311001359},
	doi = {10.1016/j.fsigen.2011.06.009},
	abstract = {Almost 30 years ago, Bayesian networks (BNs) were developed in the field of artificial intelligence as a framework that should assist researchers and practitioners in applying the theory of probability to inference problems of more substantive size and, thus, to more realistic and practical problems. Since the late 1980s, Bayesian networks have also attracted researchers in forensic science and this tendency has considerably intensified throughout the last decade. This review article provides an overview of the scientific literature that describes research on Bayesian networks as a tool that can be used to study, develop and implement probabilistic procedures for evaluating the probative value of particular items of scientific evidence in forensic science. Primary attention is drawn here to evaluative issues that pertain to forensic DNA profiling evidence because this is one of the main categories of evidence whose assessment has been studied through Bayesian networks. The scope of topics is large and includes almost any aspect that relates to forensic DNA profiling. Typical examples are inference of source (or, ‘criminal identification’), relatedness testing, database searching and special trace evidence evaluation (such as mixed DNA stains or stains with low quantities of DNA). The perspective of the review presented here is not exclusively restricted to DNA evidence, but also includes relevant references and discussion on both, the concept of Bayesian networks as well as its general usage in legal sciences as one among several different graphical approaches to evidence evaluation.},
	number = {2},
	urldate = {2015-03-10TZ},
	journal = {Forensic Science International: Genetics},
	author = {Biedermann, A. and Taroni, F.},
	month = mar,
	year = {2012},
	keywords = {Bayesian networks, DNA evidence, Object-oriented Bayesian networks},
	pages = {147--157}
}

@article{nordgaard_scale_2011,
	title = {Scale of conclusions for the value of evidence},
	issn = {1470-8396, 1470-840X},
	url = {http://lpr.oxfordjournals.org/content/early/2011/10/24/lpr.mgr020},
	doi = {10.1093/lpr/mgr020},
	abstract = {Scales of conclusion in forensic interpretation play an important role in the interface between scientific work at a forensic laboratory and different bodies of the jurisdictional system of a country. Of particular importance is the use of a unified scale that allows interpretation of different kinds of evidence in one common framework. The logical approach to forensic interpretation comprises the use of the likelihood ratio as a measure of evidentiary strength. While fully understood by forensic scientists, the likelihood ratio may be hard to interpret for a person not trained in natural sciences or mathematics. Translation of likelihood ratios to an ordinal scale including verbal counterparts of the levels is therefore a necessary procedure for communicating evidence values to the police and in the courtroom. In this paper, we present a method to develop an ordinal scale for the value of evidence that can be applied to any type of forensic findings. The method is built on probabilistic reasoning about the interpretation of findings and the number of scale levels chosen is a compromise between a pragmatic limit and mathematically well-defined distances between levels. The application of the unified scale is illustrated by a number of case studies.},
	language = {en},
	urldate = {2015-03-10TZ},
	journal = {Law, Probability and Risk},
	author = {Nordgaard, Anders and Ansell, Ricky and Drotz, Weine and Jaeger, Lars},
	month = oct,
	year = {2011},
	keywords = {Likelihood ratio, evidence value, logical approach, ordinal scales},
	pages = {mgr020}
}

@article{haned_analysis_2011,
	series = {Progress in {Forensic} {Genetics} 14 {Proceedings} of the 24th {International} {ISFG} {Congress}},
	title = {Analysis of complex {DNA} mixtures using the {Forensim} package},
	volume = {3},
	issn = {1875-1768},
	url = {http://www.sciencedirect.com/science/article/pii/S1875176811000400},
	doi = {10.1016/j.fsigss.2011.08.039},
	abstract = {We describe a new user-friendly module of the Forensim package of the R software, LRmix, which enables the interpretation of complex STR profiles involving multiple replicates, multiple contributors and low-template phenomena of dropout and drop-in.},
	number = {1},
	urldate = {2015-02-25TZ},
	journal = {Forensic Science International: Genetics Supplement Series},
	author = {Haned, Hinda and Gill, Peter},
	month = dec,
	year = {2011},
	keywords = {DNA mixtues, Forensim, Likelihood ratios, STR},
	pages = {e79--e80}
}

@article{berger_more_2015,
	title = {A more straightforward derivation of the {LR} for a database search},
	volume = {14},
	issn = {1872-4973},
	url = {http://www.sciencedirect.com/science/article/pii/S1872497314002129},
	doi = {10.1016/j.fsigen.2014.09.022},
	abstract = {Matching DNA profiles of an accused person and a crime scene trace are one of the most common forms of forensic evidence. A number of years ago the so-called ‘DNA controversy’ was concerned with how to quantify the value of such evidence. Given its importance, the lack of understanding of such a basic issue was quite surprising and concerning. Deriving the equation for the likelihood ratio of a DNA database match in a much more direct and simple way is the topic of this paper. As it is much easier to follow it is hoped that this derivation will contribute to the understanding.},
	urldate = {2015-02-24TZ},
	journal = {Forensic Science International: Genetics},
	author = {Berger, Charles E. H. and Vergeer, Peter and Buckleton, John S.},
	month = jan,
	year = {2015},
	keywords = {Database search, Evidence interpretation, Forensic DNA, Likelihood ratio},
	pages = {156--160}
}

@article{bright_variability_2015,
	title = {The variability in likelihood ratios due to different mechanisms},
	volume = {14},
	issn = {1872-4973},
	url = {http://www.sciencedirect.com/science/article/pii/S1872497314002294},
	doi = {10.1016/j.fsigen.2014.10.013},
	abstract = {Recently there has been a drive towards standardisation of forensic DNA interpretation methods resulting in the uptake of probabilistic interpretation software. Some of these software solutions utilise Markov chain Monte Carlo techniques (MCMC). They will not produce an identical answer after repeat interpretations of the same evidence profile because of the Monte Carlo aspect. This is a new source of variability within the forensic DNA analysis process. In this paper we explore the size of the MCMC variability within the interpretation software STRmix™ compared to other sources of variability in forensic DNA profiling including PCR, capillary electrophoresis load and injection, and the makeup of allele frequency databases. The MCMC variability within STRmix™ was shown to be the smallest source of variability in this process.},
	urldate = {2015-02-24TZ},
	journal = {Forensic Science International: Genetics},
	author = {Bright, Jo-Anne and Stevenson, Kate E. and Curran, James M. and Buckleton, John S.},
	month = jan,
	year = {2015},
	keywords = {Forensic DNA, Interpretation, Likelihood ratio, MCMC, STRmix™},
	pages = {187--190}
}

@article{fordyce_second-generation_2015,
	title = {Second-generation sequencing of forensic {STRs} using the {Ion} {Torrent}™ {HID} {STR} 10-plex and the {Ion} {PGM}™},
	volume = {14},
	issn = {1872-4973},
	url = {http://www.sciencedirect.com/science/article/pii/S1872497314002026},
	doi = {10.1016/j.fsigen.2014.09.020},
	abstract = {Second-generation sequencing (SGS) using Roche/454 and Illumina platforms has proved capable of sequencing the majority of the key forensic genetic STR systems. Given that Roche has announced that the 454 platforms will no longer be supported from 2015, focus should now be shifted to competing SGS platforms, such as the MiSeq (Illumina) and the Ion Personal Genome Machine (Ion PGM™; Thermo Fisher). There are currently several challenges faced with amplicon-based SGS STR typing in forensic genetics, including current lengths of amplicons for CE-typing and lack of uniform data analysis between laboratories.

Thermo Fisher has designed a human identification (HID) short tandem repeat (STR) 10-plex panel including amelogenin, CSF1PO, D16S539, D3S1358, D5S818, D7S820, D8S1179, TH01, TPOX and vWA, where the primers have been designed specifically for the purpose of SGS and the data analysis is supported by Ion Torrent™ software. Hence, the combination of the STR 10-plex and the Ion PGM™ represents the first fully integrated SGS STR typing solution from PCR to data analysis.

In this study, four experiments were performed to evaluate the alpha-version of the STR 10-plex: (1) typing of control samples; (2) analysis of sensitivity; (3) typing of mixtures; and (4) typing of biological crime case samples. Full profiles and concordant results between replicate SGS runs and CE-typing were observed for all control samples. Full profiles were seen with DNA input down to 50 pg, with the exception of a single locus drop-out in one of the 100 pg dilutions. Mixtures were easily deconvoluted down to 20:1, although alleles from the minor contributor had to be identified manually as some signals were not called by the Ion Torrent™ software. Interestingly, full profiles were obtained for all biological samples from real crime and identification cases, in which only partial profiles were obtained with PCR-CE assays. In conclusion, the Ion Torrent™ HID STR 10-plex panel offers an all-in-one solution from amplification of STRs and amelogenin, and sequencing to data analysis.},
	urldate = {2015-02-24TZ},
	journal = {Forensic Science International: Genetics},
	author = {Fordyce, Sarah L. and Mogensen, Helle Smidt and Børsting, Claus and Lagacé, Robert E. and Chang, Chien-Wei and Rajagopalan, Narasimhan and Morling, Niels},
	month = jan,
	year = {2015},
	keywords = {Ion PGM™, Massively parallel DNA sequencing, Second-generation sequencing (SGS), Short tandem repeat (STR)},
	pages = {132--140}
}

@article{bright_series_2015,
	title = {A series of recommended tests when validating probabilistic {DNA} profile interpretation software},
	volume = {14},
	issn = {1872-4973},
	url = {http://www.sciencedirect.com/science/article/pii/S1872497314002014},
	doi = {10.1016/j.fsigen.2014.09.019},
	abstract = {There has been a recent push from many jurisdictions for the standardisation of forensic DNA interpretation methods. Current research is moving from threshold-based interpretation strategies towards continuous interpretation strategies. However laboratory uptake of software employing probabilistic models is slow. Some of this reluctance could be due to the perceived intimidating calculations to replicate the software answers and the lack of formal internal validation requirements for interpretation software. In this paper we describe a set of experiments which may be used to internally validate in part probabilistic interpretation software. These experiments included both single source and mixed profiles calculated with and without dropout and drop-in and studies to determine the reproducibility of the software with replicate analyses. We do this by way of example using three software packages: STRmix™, LRmix, and Lab Retriever. We outline and demonstrate the profile examples where the expected answer may be calculated and provide all calculations.},
	urldate = {2015-02-24TZ},
	journal = {Forensic Science International: Genetics},
	author = {Bright, Jo-Anne and Evett, Ian W. and Taylor, Duncan and Curran, James M. and Buckleton, John},
	month = jan,
	year = {2015},
	keywords = {Continuous models, DNA interpretation, Forensic DNA, LRmix, Lab Retriever, STRmix™},
	pages = {125--131}
}

@article{bright_degradation_2013,
	title = {Degradation of forensic {DNA} profiles},
	volume = {45},
	issn = {0045-0618},
	url = {http://dx.doi.org/10.1080/00450618.2013.772235},
	doi = {10.1080/00450618.2013.772235},
	abstract = {Selected profiles typed at the Promega PowerPlex 21 (PP21) loci were examined to determine if a linear or exponential model best described the relationship between peak height and molecular weight. There were fewer large departures from observed and expected peak heights using the exponential model. The larger differences that were observed were exclusively at the high molecular weight loci. We conclude that the data supports the use of an exponential curve to model peak heights versus molecular weight in PP21 profiles. We believe this observation will improve our ability to model expected peak heights for use in DNA interpretation software.},
	number = {4},
	urldate = {2015-02-24TZ},
	journal = {Australian Journal of Forensic Sciences},
	author = {Bright, Jo-Anne and Taylor, Duncan and Curran, James M. and Buckleton, John S.},
	month = dec,
	year = {2013},
	pages = {445--449}
}
@article{tvedebrink_effect_2015,
	title = {The effect of wild card designations and rare alleles in forensic {DNA} database searches},
	volume = {16},
	issn = {1872-4973},
	url = {http://www.sciencedirect.com/science/article/pii/S1872497314002786},
	doi = {10.1016/j.fsigen.2014.12.003},
	abstract = {Forensic DNA databases are powerful tools used for the identification of persons of interest in criminal investigations. Typically, they consist of two parts: (1) a database containing DNA profiles of known individuals and (2) a database of DNA profiles associated with crime scenes. The risk of adventitious or chance matches between crimes and innocent people increases as the number of profiles within a database grows and more data is shared between various forensic DNA databases, e.g. from different jurisdictions.

The DNA profiles obtained from crime scenes are often partial because crime samples may be compromised in quantity or quality. When an individual's profile cannot be resolved from a DNA mixture, ambiguity is introduced. A wild card, F, may be used in place of an allele that has dropped out or when an ambiguous profile is resolved from a DNA mixture.

Variant alleles that do not correspond to any marker in the allelic ladder or appear above or below the extent of the allelic ladder range are assigned the allele designation R for rare allele. R alleles are position specific with respect to the observed/unambiguous allele. The F and R designations are made when the exact genotype has not been determined. The F and R designation are treated as wild cards for searching, which results in increased chance of adventitious matches. We investigated the probability of adventitious matches given these two types of wild cards.},
	urldate = {2015-02-24TZ},
	journal = {Forensic Science International: Genetics},
	author = {Tvedebrink, Torben and Bright, Jo-Anne and Buckleton, John S. and Curran, James M. and Morling, Niels},
	month = may,
	year = {2015},
	keywords = {Adventitious matches, Forensic DNA databases, Non-concordance, STR profiles},
	pages = {98--104}
}

@article{taylor_testing_2015,
	title = {Testing likelihood ratios produced from complex {DNA} profiles},
	volume = {16},
	issn = {1872-4973},
	url = {http://www.sciencedirect.com/science/article/pii/S1872497315000265},
	doi = {10.1016/j.fsigen.2015.01.008},
	abstract = {The performance of any model used to analyse DNA profile evidence should be tested using simulation, large scale validation studies based on ground-truth cases, or alignment with trends predicted by theory. We investigate a number of diagnostics to assess the performance of the model using Hd true tests. Of particular focus in this work is the proportion of comparisons to non-contributors that yield a likelihood ratio (LR) higher than or equal to the likelihood ratio of a known contributor (LRPOI), designated as p, and the average LR for Hd true tests. Theory predicts that p should always be less than or equal to 1/LRPOI and hence the observation of this in any particular case is of limited use. A better diagnostic is the average LR for Hd true which should be near to 1. We test the performance of a continuous interpretation model on nine DNA profiles of varying quality and complexity and verify the theoretical expectations.},
	urldate = {2015-02-24TZ},
	journal = {Forensic Science International: Genetics},
	author = {Taylor, Duncan and Buckleton, John and Evett, Ian},
	month = may,
	year = {2015},
	keywords = {DNA profile interpretation, Likelihood ratios, Mixtures, Performance tests},
	pages = {165--171}
}

@article{taylor_using_2014,
	title = {Using continuous {DNA} interpretation methods to revisit likelihood ratio behaviour},
	volume = {11},
	issn = {1872-4973},
	url = {http://www.sciencedirect.com/science/article/pii/S1872497314000581},
	doi = {10.1016/j.fsigen.2014.03.008},
	abstract = {Continuous DNA interpretation systems make use of more information from DNA profiles than analysts have previously been able to with binary, threshold based systems. With these new continuous DNA interpretation systems and a new, more powerful, DNA profiling kit (GlobalFiler) there is an opportunity to re-examine the behaviour of a commonly used statistic in forensic science, the likelihood ratio (LR). The theoretical behaviour of the LR has been known for some time, although in many instances the behaviour has not been able to be thoroughly demonstrated due to limitations of the biological and mathematical models being used. In this paper the effects of profile complexity, replicate amplifications, assuming contributors, adding incorrect information, and adding irrelevant information to the calculation of the LR are explored. The empirical results are compared to theoretical expectations and explained. The work finishes with the results being used to dispel common misconceptions around reliability, accuracy, informativeness and reproducibility.},
	urldate = {2015-02-24TZ},
	journal = {Forensic Science International: Genetics},
	author = {Taylor, Duncan},
	month = jul,
	year = {2014},
	keywords = {Assumed contributors, DNA profile interpretation, Likelihood ratio, Mixtures, Reliability, STRmix},
	pages = {144--153}
}

@article{haned_complex_2015,
	title = {Complex {DNA} mixture analysis in a forensic context: {Evaluating} the probative value using a likelihood ratio model},
	volume = {16},
	issn = {1872-4973},
	shorttitle = {Complex {DNA} mixture analysis in a forensic context},
	url = {http://www.sciencedirect.com/science/article/pii/S1872497314002543},
	doi = {10.1016/j.fsigen.2014.11.014},
	abstract = {The interpretation of mixed DNA profiles obtained from low template DNA samples has proven to be a particularly difficult task in forensic casework. Newly developed likelihood ratio (LR) models that account for PCR-related stochastic effects, such as allelic drop-out, drop-in and stutters, have enabled the analysis of complex cases that would otherwise have been reported as inconclusive. In such samples, there are uncertainties about the number of contributors, and the correct sets of propositions to consider. Using experimental samples, where the genotypes of the donors are known, we evaluated the feasibility and the relevance of the interpretation of high order mixtures, of three, four and five donors.

The relative risks of analyzing high order mixtures of three, four, and five donors, were established by comparison of a ‘gold standard’ LR, to the LR that would be obtained in casework. The ‘gold standard’ LR is the ideal LR: since the genotypes and number of contributors are known, it follows that the parameters needed to compute the LR can be determined per contributor. The ‘casework LR’ was calculated as used in standard practice, where unknown donors are assumed; the parameters were estimated from the available data. Both LRs were calculated using the basic standard model, also termed the drop-out/drop-in model, implemented in the LRmix module of the R package Forensim.

We show how our results furthered the understanding of the relevance of analyzing high order mixtures in a forensic context. Limitations are highlighted, and it is illustrated how our study serves as a guide to implement likelihood ratio interpretation of complex DNA profiles in forensic casework.},
	urldate = {2015-02-24TZ},
	journal = {Forensic Science International: Genetics},
	author = {Haned, Hinda and Benschop, Corina C. G. and Gill, Peter D. and Sijen, Titia},
	month = may,
	year = {2015},
	keywords = {Drop-in, Drop-out, High order mixtures, LRmix, Likelihood ratios, Robustness},
	pages = {17--25}
}

@article{vandewoestyne_automatic_2009,
	title = {Automatic detection of spermatozoa for laser capture microdissection},
	volume = {123},
	issn = {1437-1596},
	doi = {10.1007/s00414-008-0271-1},
	abstract = {In sexual assault crimes, differential extraction of spermatozoa from vaginal swab smears is often ineffective, especially when only a few spermatozoa are present in an overwhelming amount of epithelial cells. Laser capture microdissection (LCM) enables the precise separation of spermatozoa and epithelial cells. However, standard sperm-staining techniques are non-specific and rely on sperm morphology for identification. Moreover, manual screening of the microscope slides is time-consuming and labor-intensive. Here, we describe an automated screening method to detect spermatozoa stained with Sperm HY-LITER. Different ratios of spermatozoa and epithelial cells were used to assess the automatic detection method. In addition, real postcoital samples were also screened. Detected spermatozoa were isolated using LCM and DNA analysis was performed. Robust DNA profiles without allelic dropout could be obtained from as little as 30 spermatozoa recovered from postcoital samples, showing that the staining had no significant influence on DNA recovery.},
	language = {eng},
	number = {2},
	journal = {International Journal of Legal Medicine},
	author = {Vandewoestyne, Mado and Van Hoofstat, David and Van Nieuwerburgh, Filip and Deforce, Dieter},
	month = mar,
	year = {2009},
	pmid = {18661142},
	keywords = {Coitus, DNA Fingerprinting, Epithelial cells, Female, Fluorescence, Forensic Medicine, Humans, Lasers, Male, Microdissection, Rape, Specimen Handling, Spermatozoa, Staining and Labeling, polymerase chain reaction},
	pages = {169--175}
}

@article{hudlow_quadruplex_2008,
	title = {A quadruplex real-time {qPCR} assay for the simultaneous assessment of total human {DNA}, human male {DNA}, {DNA} degradation and the presence of {PCR} inhibitors in forensic samples: a diagnostic tool for {STR} typing},
	volume = {2},
	issn = {1878-0326},
	shorttitle = {A quadruplex real-time {qPCR} assay for the simultaneous assessment of total human {DNA}, human male {DNA}, {DNA} degradation and the presence of {PCR} inhibitors in forensic samples},
	doi = {10.1016/j.fsigen.2007.09.001},
	abstract = {A quadruplex real-time qPCR assay was developed to simultaneously assess total human DNA, human male DNA, DNA degradation and PCR inhibitors in forensic samples. Specifically, the assay utilizes a approximately 170-190bp target sequence that spans the TH01 STR locus to quantify total human DNA (nuTH01), a 137 bp target sequence directly adjacent to the SRY gene to quantify human male DNA (nuSRY), a 67 bp target sequence flanking the CSF1PO STR locus (nuCSF) to assess degradation (nuCSF:nuTH01 ratio) and a 77 bp synthetic DNA template used as an internal PCR control target sequence (IPC) for the assessment of PCR inhibition. Validation studies, performed on an ABI 7500 SDS instrument using TaqMan and TaqManMGB detection, indicate each of the targets in the quadruplex assay performs effectively and is informative even when challenged with DNase-degraded and hematin-inhibited samples. The nuTH01-nuSRY-nuCSF-IPC quadruplex qPCR assay is envisioned to assist in the choice of the most informative DNA typing system available, which may include standard autosomal STR typing when the results indicate the presence of non-degraded, single gender DNA or non-degraded, male:female mixtures at ratios expected to yield probative alleles; Y STR typing in samples containing a male component that is overwhelmed by the presence of an excess of female DNA; reduced amplicon size STR typing ("MiniSTRs") where the nuCSF:nuTH01 ratio indicates the sample is highly degraded; enhanced STR amplification with additional AmpliTaq Gold/BSA and/or sample clean-up when the presence of PCR inhibitors is suggested by a delayed IPC C(T) value or mitochondrial DNA typing in samples where little to no nuclear DNA is detected. The present study includes evaluations of species specificity, sensitivity, precision, reproducibility, male-female mixtures, population samples and applications to various casework-type samples as indicated by the Scientific Working Group on DNA Analysis Methods (SWGDAM) guidelines.},
	language = {eng},
	number = {2},
	journal = {Forensic Science International. Genetics},
	author = {Hudlow, William R. and Chong, Mavis Date and Swango, Katie L. and Timken, Mark D. and Buoncristiani, Martin R.},
	month = mar,
	year = {2008},
	pmid = {19083806},
	keywords = {Chromosomes, Human, Y, DNA, DNA Degradation, Necrotic, DNA Fingerprinting, DNA, Mitochondrial, Forensic Medicine, Genetics, Population, Guidelines as Topic, Humans, Male, Microsatellite Repeats, Reproducibility of Results, Sensitivity and Specificity, Species specificity, polymerase chain reaction},
	pages = {108--125}
}

@article{mulero_development_2008,
	title = {Development and {Validation} of the {AmpFℓSTR}® {MiniFilerTM} {PCR} {Amplification} {Kit}: {A} {MiniSTR} {Multiplex} for the {Analysis} of {Degraded} and/or {PCR} {Inhibited} {DNA}*},
	volume = {53},
	copyright = {© 2008 American Academy of Forensic Sciences},
	issn = {1556-4029},
	shorttitle = {Development and {Validation} of the {AmpFℓSTR}® {MiniFilerTM} {PCR} {Amplification} {Kit}},
	url = {http://onlinelibrary.wiley.com/doi/10.1111/j.1556-4029.2008.00760.x/abstract},
	doi = {10.1111/j.1556-4029.2008.00760.x},
	abstract = {Abstract:  DNA typing of degraded DNA samples can be a challenging task when using the current commercially available multiplex short tandem repeat (STR) analysis kits. However, the ability to type degraded DNA specimens improves by redesigning current STR marker amplicons such that smaller sized polymerase chain reaction (PCR) products are generated. In an effort to increase the amount of information derived from these types of DNA samples, the AmpFℓSTR® MiniFiler™ PCR Amplification Kit has been developed. The kit contains reagents for the amplification of eight miniSTRs which are the largest sized loci in the AmpFℓSTR® Identifiler® PCR Amplification Kit (D7S820, D13S317, D16S539, D21S11, D2S1338, D18S51, CSF1PO, and FGA). Five of these STR loci (D16S539, D21S11, D2S1338, D18S51, and FGA) also are some of the largest loci in the AmpFℓSTR® SGM Plus® kit. This informative nine-locus multiplex, which includes the gender-identification locus Amelogenin, has been validated according to the FBI/National Standards and SWGDAM guidelines. Our results demonstrate significant performance improvements in models of DNA degradation, PCR inhibition, and nonprobative samples when compared to the AmpFℓSTR® Identifiler® and SGM Plus® kits. These data support that the MiniFiler™ kit will increase the likelihood of obtaining additional STR information from forensic samples in situations in which standard STR chemistries fail to produce complete profiles.},
	language = {en},
	number = {4},
	urldate = {2015-02-20TZ},
	journal = {Journal of Forensic Sciences},
	author = {Mulero, Julio J. and Chang, Chien Wei and Lagacé, Robert E. and Wang, Dennis Y. and Bas, Jennifer L. and McMahon, Timothy P. and Hennessy, Lori K.},
	month = jul,
	year = {2008},
	keywords = {CSF1PO, D13S317, D16S539, D18S51, D21S11, D2S1338, D7S820, DNA typing, FGA, Forensic science, Humic acid, hematin, mini short tandem repeat},
	pages = {838--852}
}

@article{mclaughlin_situ_2015,
	title = {In {Situ} {Identification} of {Semen} {Stains} on {Common} {Substrates} via {Raman} {Spectroscopy},,},
	copyright = {© 2015 American Academy of Forensic Sciences},
	issn = {1556-4029},
	url = {http://onlinelibrary.wiley.com/doi/10.1111/1556-4029.12708/abstract},
	doi = {10.1111/1556-4029.12708},
	abstract = {The spectroscopic identification of body fluids in situ is a major objective in forensic science. This approach offers the confirmatory, nondestructive, rapid, and on-scene identification of various body fluids. Although Raman spectroscopy has shown tremendous promise toward this goal in prior proof-of-concept experiments, a significant challenge which still remains is substrate interference. Here, an approach for detecting semen stains in situ on various substrates using Raman spectroscopy is explored. Simulated semen evidence was prepared on skin, glass, and various fabrics. Raman data were accumulated from stains without any pretreatment using a common confocal mapping spectrometer using 785 nm laser excitation. The results demonstrate that the spectroscopic interferences encountered by substrates can be reduced and eliminated using a combination of existing subtraction techniques and chemometric models. Heterogeneous substrates proved most challenging, however, automatic subtraction treatment, and location of fluid hotspots was able to elucidate a clear spectroscopic signature of semen in every instance.},
	language = {en},
	urldate = {2015-02-19TZ},
	journal = {Journal of Forensic Sciences},
	author = {McLaughlin, Gregory and Lednev, Igor K.},
	month = feb,
	year = {2015},
	keywords = {Forensic science, Raman spectroscopy, chemometrics, semen detection, serology, statistical analysis},
	pages = {n/a--n/a}
}

@article{liu_pe-swab_2015,
	title = {{PE}-{Swab} {Direct} {STR} {Amplification} of {Forensic} {Touch} {DNA} {Samples}},
	copyright = {© 2015 American Academy of Forensic Sciences},
	issn = {1556-4029},
	url = {http://onlinelibrary.wiley.com/doi/10.1111/1556-4029.12705/abstract},
	doi = {10.1111/1556-4029.12705},
	abstract = {The PE-Swab direct STR amplification workflow was developed to process low-level “touch DNA” samples. In this workflow, a forensic sample is first collected on a 4-mm PE-Swab (a novel sample collection device); two 2-mm punches containing collected samples are then generated from the PE-Swab and directly amplified for STR typing. Compared to the conventional STR workflow, which involves DNA extraction, purification, and elution volume reduction, the PE-Swab direct STR amplification workflow does not require sample preparation and takes {\textless}60 sec before a touch sample is ready for STR amplification. Because there is no DNA loss due to sample preparation, the PE-Swab workflow is more sensitive than the conventional STR workflow. The average peak height per sample obtained by the PE-swab workflow is 3 times higher than that from the conventional workflow with both low-level single source and two-contributor mixture samples tested in this study.},
	language = {en},
	urldate = {2015-02-19TZ},
	journal = {Journal of Forensic Sciences},
	author = {Liu, Jason Y.},
	month = feb,
	year = {2015},
	keywords = {DNA extraction, DNA typing, Forensic science, PE-Swab, Touch DNA, case work samples, direct amplification},
	pages = {n/a--n/a}
}

@article{roewer_dna_2013,
	title = {{DNA} fingerprinting in forensics: past, present, future},
	volume = {4},
	copyright = {2013 Roewer; licensee BioMed Central Ltd.},
	issn = {2041-2223},
	shorttitle = {{DNA} fingerprinting in forensics},
	url = {http://www.investigativegenetics.com/content/4/1/22/abstract},
	doi = {10.1186/2041-2223-4-22},
	abstract = {DNA fingerprinting, one of the great discoveries of the late 20th century, has revolutionized forensic investigations. This review briefly recapitulates 30 years of progress in forensic DNA analysis which helps to convict criminals, exonerate the wrongly accused, and identify victims of crime, disasters, and war. Current standard methods based on short tandem repeats (STRs) as well as lineage markers (Y chromosome, mitochondrial DNA) are covered and applications are illustrated by casework examples. Benefits and risks of expanding forensic DNA databases are discussed and we ask what the future holds for forensic DNA fingerprinting.
PMID: 24245688},
	language = {en},
	number = {1},
	urldate = {2015-02-13TZ},
	journal = {Investigative Genetics},
	author = {Roewer, Lutz},
	month = nov,
	year = {2013},
	pmid = {24245688},
	keywords = {Ancestry informative markers, DNA Fingerprinting, Forensic DNA database, Forensic DNA profiling, Lineage markers, Privacy rights, short tandem repeat},
	pages = {22}
}

@article{funes-huacca_comparison_2011,
	title = {A comparison of the effects of {PCR} inhibition in quantitative {PCR} and forensic {STR} analysis},
	volume = {32},
	copyright = {Copyright © 2011 WILEY-VCH Verlag GmbH \& Co. KGaA, Weinheim},
	issn = {1522-2683},
	url = {http://onlinelibrary.wiley.com/doi/10.1002/elps.201000584/abstract},
	doi = {10.1002/elps.201000584},
	abstract = {In this paper we compare the effects of three representative PCR inhibitors using quantitative PCR (qPCR) and multiplex STR amplification in order to determine the effect of inhibitor concentration on allele dropout and to develop better ways to interpret forensic DNA data. We have used humic acid, collagen and calcium phosphate at different concentrations to evaluate the profiles of alleles inhibited in these amplifications. These data were correlated with previously obtained results from quantitative PCR including melt curve effects, efficiency changes and cycle threshold (Ct) values. Overall, the data show that there are two competing processes that result from PCR inhibition. The first process is a general loss of larger alleles. This appears to occur with all inhibitors. The second process is more sequence specific and occurs when the inhibitor binds DNA, altering the cycle threshold and the melt curve. This sequence-specific inhibition results in patterns of allele loss that occur in addition to the overall loss of larger alleles. The data demonstrate the applicability of utilizing real-time PCR results to predict the presence of certain types of PCR inhibition in STR analysis.},
	language = {en},
	number = {9},
	urldate = {2015-02-12TZ},
	journal = {ELECTROPHORESIS},
	author = {Funes-Huacca, Maribel E. and Opel, Kerry and Thompson, Robyn and McCord, Bruce R.},
	year = {2011},
	keywords = {DNA typing, Forensic, PCR inhibition, Real-time PCR, STR analysis},
	pages = {1084--1089}
}

@article{seo_effects_2011,
	title = {Effects of humic acid on {DNA} quantification with {Quantifiler}® {Human} {DNA} {Quantification} kit and short tandem repeat amplification efficiency},
	volume = {126},
	issn = {0937-9827, 1437-1596},
	url = {http://link.springer.com/article/10.1007/s00414-011-0616-z},
	doi = {10.1007/s00414-011-0616-z},
	abstract = {Correct DNA quantification is an essential part to obtain reliable STR typing results. Forensic DNA analysts often use commercial kits for DNA quantification; among them, real-time-based DNA quantification kits are most frequently used. Incorrect DNA quantification due to the presence of PCR inhibitors may affect experiment results. In this study, we examined the alteration degree of DNA quantification results estimated in DNA samples containing a PCR inhibitor by using a Quantifiler® Human DNA Quantification kit. For experiments, we prepared approximately 0.25 ng/μl DNA samples containing various concentrations of humic acid (HA). The quantification results were 0.194–0.303 ng/μl at 0–1.6 ng/μl HA (final concentration in the Quantifiler reaction) and 0.003–0.168 ng/μl at 2.4–4.0 ng/μl HA. Most DNA quantity was undetermined when HA concentration was higher than 4.8 ng/μl HA. The C T values of an internal PCR control (IPC) were 28.0–31.0, 36.5–37.1, and undetermined at 0–1.6, 2.4, and 3.2 ng/μl HA. These results indicate that underestimated DNA quantification results may be obtained in the DNA sample with high C T values of IPC. Thus, researchers should carefully interpret the DNA quantification results. We additionally examined the effects of HA on the STR amplification by using an Identifiler® kit and a MiniFiler™ kit. Based on the results of this study, it is thought that a better understanding of various effects of HA would help researchers recognize and manipulate samples containing HA.},
	language = {en},
	number = {6},
	urldate = {2015-02-12TZ},
	journal = {International Journal of Legal Medicine},
	author = {Seo, Seung Bum and Lee, Hye Young and Zhang, Ai Hua and Kim, Hye Yeon and Shin, Dong Hoon and Lee, Soong Deok},
	month = sep,
	year = {2011},
	keywords = {DNA quantification, Forensic Medicine, Humic acid, Medical Law, Medicine/Public Health, general, PCR inhibitor, Real-time PCR, short tandem repeat},
	pages = {961--968}
}

@article{phuvadol_thanakiatkrai_current_2013,
	title = {Current {STR}-based techniques in forensic science},
	volume = {7},
	issn = {2333-9721},
	url = {http://www.jourlib.org/paper/2239497#.VNyZAy7wDhm},
	abstract = {DNA analysis in forensic science is mainly based on short tandem repeat (STR) genotyping. The conventional analysis is a three-step process of DNA extraction, amplification and detection. An overview of various techniques that are currently in use and are being actively researched for STR typing is presented. The techniques are separated into STR amplification and detection. New techniques for forensic STR analysis focus on increasing sensitivity, resolution and discrimination power for suboptimal samples. These are achieved by shifting primer-binding sites, using high-fidelity and tolerant polymerases and applying novel methods to STR detection. Examples in which STRs are used in criminal investigations are provided and future research directions are discussed.},
	number = {1},
	urldate = {2015-02-12TZ},
	journal = {Maejo International Journal of Science and Technology},
	author = {{Phuvadol Thanakiatkrai}},
	month = jan,
	year = {2013},
	pages = {1--15}
}

@article{wooseok_jung_recent_2014,
	title = {Recent {Improvement} in {Miniaturization} and {Integration} of {A} {DNA} {Analysis} {System} for {Rapid} {Forensic} {Analysis} ({Midas})},
	volume = {2},
	number = {1},
	journal = {Journal of Forensic Investigation},
	author = {Wooseok Jung, Jianing Yang},
	year = {2014},
	pages = {7}
}

@article{di_bernardo_enzymatic_2002,
	title = {Enzymatic repair of selected cross-linked homoduplex molecules enhances nuclear gene rescue from {Pompeii} and {Herculaneum} remains},
	volume = {30},
	issn = {0305-1048},
	url = {http://www.ncbi.nlm.nih.gov/pmc/articles/PMC100355/},
	abstract = {Ancient DNA (aDNA) samples extracted from the bone remains of six equids buried by the Vesuvius eruption in 79 AD were investigated to test pre-amplification and enzymatic repair procedures designed to enhance the rescue of nuclear genes. The extracts, which proved all positive for Equidae mtDNA amplification, proved positive only four times out of 18 when tested for single-copy Equidae nuclear genes (ɛ globin, p53 and γ interferon). Pre-amplification did not change the number of retrieved aDNA sequences but 10 times out of 14 enzymatic repair restored the amplifiability of the genes analysed, proving that repair increases the rate of successful rescue from 22 to αλµοστ 80\%. These findings support the hypothesis that some of these cross-linked aDNA molecules, which are not completely separated when DNA is extracted under denaturing conditions, become homoduplex substrates for Pol I and/or T4 ligase action upon renaturation. aDNA authenticity is proved by the homology of the nucleotide sequences of loci tested to the corresponding modern Equidae sequences. Data also indicate that cross-linked homoduplex molecules selected by denaturation of the extract are repaired without any chimera formation. The general features of aDNA amplification with and without denaturation and enzymatic repair are discussed.},
	number = {4},
	urldate = {2015-01-28TZ},
	journal = {Nucleic Acids Research},
	author = {Di Bernardo, Giovanni and Del Gaudio, Stefania and Cammarota, Marcella and Galderisi, Umberto and Cascino, Antonino and Cipollaro, Marilena},
	month = feb,
	year = {2002},
	pmid = {11842122},
	pmcid = {PMC100355},
	pages = {e16}
}

@article{gill_application_2001,
	title = {Application of low copy number {DNA} profiling},
	volume = {42},
	issn = {0353-9504},
	abstract = {Low copy number (LCN) DNA profiling is a technique sensitive enough to analyze just a few cells. When this kind of analysis is carried out, special considerations are needed to interpret the results. In particular, it is important to consider the implications of allele dropout and the possibility of contamination from a laboratory source. A rationale for interpreting LCN DNA is described.},
	language = {eng},
	number = {3},
	journal = {Croatian Medical Journal},
	author = {Gill, P.},
	month = jun,
	year = {2001},
	pmid = {11387628},
	keywords = {DNA Fingerprinting, Forensic Medicine, Gene Amplification, Humans, Nucleic Acid Amplification Techniques, Sensitivity and Specificity, Tandem Repeat Sequences, polymerase chain reaction},
	pages = {229--232}
}

@article{smith_simplified_2007,
	title = {Simplified {Low}-{Copy}-{Number} {DNA} {Analysis} by {Post}-{PCR} {Purification}},
	volume = {52},
	issn = {1556-4029},
	url = {http://onlinelibrary.wiley.com/doi/10.1111/j.1556-4029.2007.00470.x/abstract},
	doi = {10.1111/j.1556-4029.2007.00470.x},
	abstract = {Abstract:  Frequently, evidentiary items contain an insufficient quantity of DNA to obtain complete or even partial DNA profiles using standard forensic gentotyping techniques. Such low-copy-number (LCN) samples are usually subjected to increased amplification cylces to obtain genetic data. In this study, a 28-cycle polymerase chain reaction (PCR) was used to evaluate various methods of post-PCR purification for their effects on the sensitivity of fluorophore-based allelic detection subsequent to capillary electrophoretic separation. The amplified product was purified using filtration, silica gel membrane, and enzyme mediated hydrolysis purification techniques and evaluated for their effect on fluorescent allelic signal intensity. A purification method was selected and its effect on fluorescent allelic signal intensity was compared with that of the unpurified PCR product. A method of post-PCR purification is described which increases the sensitivity of standard 28-cycle PCR such that profiles from LCN DNA templates ({\textless}100 pg DNA) can be obtained. Full DNA profiles were consistently obtained with as little as 20 pg template DNA without increased cycle number. In mock case type samples with dermal ridge fingerprints, genetic profiles were obtained by amplification with 28 cycles followed by post-PCR purification whereas no profiles were obtained without purification of the PCR product. Allele dropout, increased stutter, and sporadic contamination typical of LCN analysis were observed; however, no contamination was observed in negative amplification controls. Post-PCR purification of the PCR product can increase the sensitivity of capillary electrophoresis to such an extent that DNA profiles can be obtained from {\textless}100 pg of DNA using 28-cycle amplification.},
	language = {en},
	number = {4},
	urldate = {2015-01-28TZ},
	journal = {Journal of Forensic Sciences},
	author = {Smith, Pamela J. and Ballantyne, Jack},
	year = {2007},
	keywords = {DNA typing, ExoSAP-IT, Forensic science, Identifiler, Low Copy Number, Microcon, MinElute, Montage PCR, polymerase chain reaction, purification},
	pages = {820--829}
}

@article{bright_variability_2014,
	title = {Variability of mixed {DNA} profiles separated on a 3130 and 3500 capillary electrophoresis instrument},
	volume = {46},
	issn = {0045-0618},
	url = {http://dx.doi.org/10.1080/00450618.2013.851279},
	doi = {10.1080/00450618.2013.851279},
	abstract = {In this paper, the variability of peak heights for mixed DNA profiles separated on two different models of a capillary electrophoresis instrument is examined. The Applied Biosystems 3500xl instrument produces larger peaks than the 3130xl instrument. If the relative difference in peak heights between the two instruments was a constant factor then all relative heights should be preserved. However, if that factor differed, say, for small versus large peaks then relative heights would change. The effect of peak height and dye on the relative difference in peak height between injections of the same amplicon on a 3500xl and 3130xl instrument for a series of mixed DNA profiles using the Promega PowerPlex 21 multiplex is described. The ratio of peak heights between instrument models resulted in values up to four times higher on the 3500 compared with the 3130. The magnitude of this difference was shown to be dependent on the dye but not on the peak heights themselves. Relative parameters stutter, heterozygote balance, and mixture proportion were very similar between the two instrument models, indicating that the interpretation guidelines developed on one machine are likely to be transportable to different capillary electrophoresis instrument models and different machines of the same model.},
	number = {3},
	urldate = {2015-01-27TZ},
	journal = {Australian Journal of Forensic Sciences},
	author = {Bright, Jo-Anne and Neville, Sharon and Curran, James M. and Buckleton, John S.},
	month = jul,
	year = {2014},
	pages = {304--312}
}

@article{swaran_comparison_2012,
	title = {A comparison between direct {PCR} and extraction to generate {DNA} profiles from samples retrieved from various substrates},
	volume = {6},
	issn = {1872-4973},
	url = {http://www.sciencedirect.com/science/article/pii/S1872497311001803},
	doi = {10.1016/j.fsigen.2011.08.007},
	abstract = {Direct PCR generates DNA profiles from samples without using the extraction process. During sample extraction, DNA may be lost due to the methods used, which can affect the quality of the DNA profile obtained. This is not the case with direct PCR, where the sample is transferred directly into the PCR tube. Here, we report on the ability of direct PCR to generate DNA profiles from low amounts of control DNA retrieved from various surfaces using PowerPlex 16 HS. A comparison is made with samples undergoing a preliminary extraction stage using QiaAmp DNA Micro kits. Samples subjected to direct PCR generated DNA profiles with higher peak heights and lower allele dropout on all the different substrates tested when compared to the samples subjected to extraction. The amount of DNA retrieved from each substrate also varied even though the same amount of starting material was deposited, proving that the type of substrate can affect the retrieval of DNA.},
	number = {3},
	urldate = {2015-01-23TZ},
	journal = {Forensic Science International: Genetics},
	author = {Swaran, Yuvaneswari Chandramoulee and Welch, Lindsey},
	month = may,
	year = {2012},
	keywords = {Direct PCR, Qiagen extraction, Substrates},
	pages = {407--412}
}

@article{benschop_low_2011,
	title = {Low template {STR} typing: {Effect} of replicate number and consensus method on genotyping reliability and {DNA} database search results},
	volume = {5},
	issn = {1872-4973},
	shorttitle = {Low template {STR} typing},
	url = {http://www.sciencedirect.com/science/article/pii/S1872497310001109},
	doi = {10.1016/j.fsigen.2010.06.006},
	abstract = {To analyze DNA samples with very low DNA concentrations, various methods have been developed that sensitize short tandem repeat (STR) typing. Sensitized DNA typing is accompanied by stochastic amplification effects, such as allele drop-outs and drop-ins. Therefore low template (LT) DNA profiles are interpreted with care. One can either try to infer the genotype by a consensus method that uses alleles confirmed in replicate analyses, or one can use a statistical model to evaluate the strength of the evidence in a direct comparison with a known DNA profile. In this study we focused on the first strategy and we show that the procedure by which the consensus profile is assembled will affect genotyping reliability. In order to gain insight in the roles of replicate number and requested level of reproducibility, we generated six independent amplifications of samples of known donors. The LT methods included both increased cycling and enhanced capillary electrophoresis (CE) injection [1]. Consensus profiles were assembled from two to six of the replications using four methods: composite (include all alleles), n − 1 (include alleles detected in all but one replicate), n/2 (include alleles detected in at least half of the replicates) and 2× (include alleles detected twice). We compared the consensus DNA profiles with the DNA profile of the known donor, studied the stochastic amplification effects and examined the effect of the consensus procedure on DNA database search results. From all these analyses we conclude that the accuracy of LT DNA typing and the efficiency of database searching improve when the number of replicates is increased and the consensus method is n/2. The most functional number of replicates within this n/2 method is four (although a replicate number of three suffices for samples showing \&gt;25\% of the alleles in standard STR typing). This approach was also the optimal strategy for the analysis of 2-person mixtures, although modified search strategies may be needed to retrieve the minor component in database searches. From the database searches follows the recommendation to specifically mark LT DNA profiles when entering them into the DNA database.},
	number = {4},
	urldate = {2015-01-23TZ},
	journal = {Forensic Science International: Genetics},
	author = {Benschop, Corina C. G. and van der Beek, Cornelis P. and Meiland, Hugo C. and van Gorp, Ankie G. M. and Westen, Antoinette A. and Sijen, Titia},
	month = aug,
	year = {2011},
	keywords = {Consensus, Database searches, Forensic science, Low Copy Number, Low template DNA},
	pages = {316--328}
}

@article{cowen_investigation_2011,
	title = {An investigation of the robustness of the consensus method of interpreting low-template {DNA} profiles},
	volume = {5},
	issn = {1872-4973},
	url = {http://www.sciencedirect.com/science/article/pii/S1872497310001286},
	doi = {10.1016/j.fsigen.2010.08.010},
	abstract = {Forensic STR profiles generated from low-template DNA samples are more noticeably subject to effects such as allele dropout, contamination with spurious alleles (‘drop-in’) and proportionally larger stutter. The profiles obtained are frequently partial, and are challenging to interpret. Specifically, interpretation guidelines which are used when the template DNA is in the optimal range for the STR test kit in use must be adapted to the low-template regime. A commonly used approach to such modified interpretation is known as the ‘consensus’ or ‘biological’ method, and relies on replication to achieve reliable results.

We have carried out a study to assess the robustness of the consensus method as applied to SGM Plus® STR profiles obtained after applying a set of post-PCR purification methods together known as DNA SenCE, and report the results here. Multiple repeat analysis of DNA at five template quantities (ranging between 5 pg and 100 pg) and from five single donors, was carried out, and the resulting profiles were used to produce consensus profiles using several different evaluation criteria.

Our aim was to determine whether the consensus profiles produced are conservative, that is, that the alleles reported are associated with the donor and that drop-in is reduced or eliminated. To this end, the alleles in the consensus profiles were compared with those of the donors, and the degree of concordance determined. The results suggest that increasingly stringent requirements for the number of times an allele must be observed in a set of repeat runs do, as expected, reduce the effect of drop-in, but also reduce the evidential value of the consensus profiles. However, the former is reduced to a much greater extent than the latter, resulting in a relative increase in profile information content versus drop-in peak risk with increased stringency.

We also found that approximately half of the non-donor peaks appearing in consensus profiles were in −4 stutter positions for donor alleles present in the same profile, suggesting that many of these so-called drop-in alleles are, in fact, large stutter peaks rather than ‘true’ drop-in. Nevertheless, the appearance of non-donor peaks in a profile, including what are assumed to be oversized stutter peaks, appears to be an essentially random event.},
	number = {5},
	urldate = {2015-01-23TZ},
	journal = {Forensic Science International: Genetics},
	author = {Cowen, Simon and Debenham, Paul and Dixon, Alan and Kutranov, Stefan and Thomson, Jim and Way, Kerry},
	month = nov,
	year = {2011},
	keywords = {Consensus profile, Interpretation, Low Copy Number, Low template DNA, Reproducibility study, STR},
	pages = {400--406}
}

@article{gross_review_2009,
	series = {Progress in {Forensic} {Genetics} 13 {Proceedings} of the 23rd {International} {ISFG} {Congress}},
	title = {A review of low template {STR} analysis in casework using the {DNA} {SenCE} post-{PCR} purification technique},
	volume = {2},
	issn = {1875-1768},
	url = {http://www.sciencedirect.com/science/article/pii/S1875176809001243},
	doi = {10.1016/j.fsigss.2009.08.111},
	abstract = {LGC has developed a method for analysing low-level DNA samples called DNA SenCE (Sensitive Capillary Electrophoresis) based on post-PCR treatment of standard 28-cycle SGMplus PCR product and demonstrated to be equally effective at enhancing profiles as 34-cycle PCR. The method has been validated and accredited and used in casework since July 2007. Inherent in the method is the initial generation of a standard 28-cycle SGMplus profile so a direct comparison of standard and DNA SenCE results for all casework is possible. Here we review DNA SenCE casework, reporting the magnitude of peak enhancement and stochastic effects seen in the DNA SenCE profiles.},
	number = {1},
	urldate = {2015-01-23TZ},
	journal = {Forensic Science International: Genetics Supplement Series},
	author = {Gross, T. and Thomson, J. and Kutranov, S.},
	month = dec,
	year = {2009},
	keywords = {DNA SenCE, Low Copy Number, Low template},
	pages = {5--7}
}

@article{zietkiewicz_current_2011,
	title = {Current genetic methodologies in the identification of disaster victims and in forensic analysis},
	volume = {53},
	issn = {1234-1983, 2190-3883},
	url = {http://link.springer.com/article/10.1007/s13353-011-0068-7},
	doi = {10.1007/s13353-011-0068-7},
	abstract = {This review presents the basic problems and currently available molecular techniques used for genetic profiling in disaster victim identification (DVI). The environmental conditions of a mass disaster often result in severe fragmentation, decomposition and intermixing of the remains of victims. In such cases, traditional identification based on the anthropological and physical characteristics of the victims is frequently inconclusive. This is the reason why DNA profiling became the gold standard for victim identification in mass-casualty incidents (MCIs) or any forensic cases where human remains are highly fragmented and/or degraded beyond recognition. The review provides general information about the sources of genetic material for DNA profiling, the genetic markers routinely used during genetic profiling (STR markers, mtDNA and single-nucleotide polymorphisms [SNP]) and the basic statistical approaches used in DNA-based disaster victim identification. Automated technological platforms that allow the simultaneous analysis of a multitude of genetic markers used in genetic identification (oligonucleotide microarray techniques and next-generation sequencing) are also presented. Forensic and population databases containing information on human variability, routinely used for statistical analyses, are discussed. The final part of this review is focused on recent developments, which offer particularly promising tools for forensic applications (mRNA analysis, transcriptome variation in individuals/populations and genetic profiling of specific cells separated from mixtures).},
	language = {en},
	number = {1},
	urldate = {2015-01-23TZ},
	journal = {Journal of Applied Genetics},
	author = {Ziętkiewicz, Ewa and Witt, Magdalena and Daca, Patrycja and Żebracka-Gala, Jadwiga and Goniewicz, Mariusz and Jarząb, Barbara and Witt, Michał},
	month = oct,
	year = {2011},
	keywords = {Animal Genetics and Genomics, Automated technological platforms, DNA mixtures analysis, DNA profiling, Genetic markers in DVI, Human Genetics, Life Sciences, general, Microbial Genetics and Genomics, Plant Genetics \& Genomics, Polymorphisms databases, Statistical analysis in DVI, Transcriptome analysis},
	pages = {41--60}
}

@article{chung_study_2004,
	title = {A study on the effects of degradation and template concentration on the amplification efficiency of the {STR} {Miniplex} primer sets},
	volume = {49},
	issn = {0022-1198},
	abstract = {In forensic DNA analysis, the samples recovered from the crime scene are often highly degraded leading to poor PCR amplification of the larger sized STR loci. To avoid this problem, we have developed STR markers with redesigned primer sequences called "Miniplexes" to produce smaller amplicons. To assess the effectiveness of these kits, we have tested these primer sets with enzymatically degraded DNA and compared the amplifications to a commercial kit. We also conducted sensitivity and peak balance studies of three Miniplex sets. Lastly, we report a case study on two human skeletal remain samples collected from different environmental conditions. In both types of degraded DNA, the Miniplex primer sets were capable of producing more complete profiles when compared to the larger sized amplicons from the commercial kit. Correct genotypes were obtained at template concentrations as low as 31 pg/25 microL. Overall, our data confirm that our redesigned primers can increase the probability of obtaining a usable profile in situations where standard kits fail.},
	language = {eng},
	number = {4},
	journal = {Journal of Forensic Sciences},
	author = {Chung, Denise T. and Drábek, Jirí and Opel, Kerry L. and Butler, John M. and McCord, Bruce R.},
	month = jul,
	year = {2004},
	pmid = {15317187},
	keywords = {DNA Damage, DNA Fingerprinting, DNA Primers, Genotype, Humans, Sensitivity and Specificity, Tandem Repeat Sequences, polymerase chain reaction},
	pages = {733--740}
}

@article{li_dna_2011,
	title = {{DNA} {Profiling} of {Spermatozoa} by {Laser} {Capture} {Microdissection} and {Low} {Volume}-{PCR}},
	volume = {6},
	url = {http://dx.doi.org/10.1371/journal.pone.0022316},
	doi = {10.1371/journal.pone.0022316},
	abstract = {Genetic profiling of sperm from complex biological mixtures such as sexual assault casework samples requires isolation of a pure sperm population and the ability to analyze low abundant samples. Current standard procedure for sperm isolation includes preferential lysis of epithelial contaminants followed by collection of intact sperm by centrifugation. While effective for samples where sperm are abundant, this method is less effective when samples contain few spermatozoa. Laser capture microdissection (LCM) is a proven method for the isolation of cells biological mixtures, even when found in low abundance. Here, we demonstrate the efficacy of LCM coupled with on-chip low volume PCR (LV-PCR) for the isolation and genotyping of low abundance sperm samples. Our results indicate that this method can obtain complete profiles (13–16 loci) from as few as 15 sperm cells with 80\% reproducibility, whereas at least 40 sperm cells are required to profile 13–16 loci by standard ‘in-tube’ PCR. Further, LCM and LV-PCR of a sexual assault casework sample generated a DNA genotype that was consistent with that of the suspect. This method was unable, however, to analyze a casework sample from a gang rape case in which two or more sperm contributors were in a mixed population. The results indicate that LCM and LV-PCR is sensitive and effective for genotyping sperm from sperm/epithelial cell mixtures when epithelial lysis may be insufficient due to low abundance of sperm; LCM and LV-PCR, however, failed in a casework sample when spermatozoa from multiple donors was present, indicating that further study is necessitated.},
	number = {8},
	urldate = {2015-01-21TZ},
	journal = {PLoS ONE},
	author = {Li, Cai-xia and Han, Jun-ping and Ren, Wen-yan and Ji, An-quan and Xu, Xiu-lan and Hu, Lan},
	month = aug,
	year = {2011},
	pages = {e22316}
}

@article{hedman_ranking_2010,
	title = {A ranking index for quality assessment of forensic {DNA} profiles},
	volume = {3},
	copyright = {2010 Nordgaard et al; licensee BioMed Central Ltd.},
	issn = {1756-0500},
	url = {http://www.biomedcentral.com/1756-0500/3/290/abstract},
	doi = {10.1186/1756-0500-3-290},
	abstract = {Assessment of DNA profile quality is vital in forensic DNA analysis, both in order to determine the evidentiary value of DNA results and to compare the performance of different DNA analysis protocols. Generally the quality assessment is performed through manual examination of the DNA profiles based on empirical knowledge, or by comparing the intensities (allelic peak heights) of the capillary electrophoresis electropherograms.
PMID: 21062433},
	language = {en},
	number = {1},
	urldate = {2014-12-30TZ},
	journal = {BMC Research Notes},
	author = {Hedman, Johannes and Ansell, Ricky and Nordgaard, Anders},
	month = nov,
	year = {2010},
	pmid = {21062433},
	pages = {290}
}

@article{puch-solis_evaluating_2013,
	title = {Evaluating forensic {DNA} profiles using peak heights, allowing for multiple donors, allelic dropout and stutters},
	volume = {7},
	issn = {1872-4973},
	url = {http://www.sciencedirect.com/science/article/pii/S1872497313001208},
	doi = {10.1016/j.fsigen.2013.05.009},
	abstract = {Increases in the sensitivity of DNA profiling technology now allow profiles to be obtained from smaller and more degraded DNA samples than was previously possible. The resulting profiles can be highly informative, but the subjective elements in the interpretation make it problematic to achieve the valid and efficient evaluation of evidential strength required in criminal cases. The problems arise from stochastic phenomena such as “dropout” (absence of an allele in the profile that is present in the underlying DNA) and experimental artefacts such as “stutter” that can generate peaks of ambiguous allelic status. Currently in the UK, evidential strength evaluation uses an approach in which the complex signals in the DNA profiles are interpreted in a semi-manual fashion by trained experts aided by a set of guidelines, but also relying substantially on professional judgment. We introduce a statistical model to calculate likelihood ratios for evaluating DNA evidence arising from multiple known and unknown contributors that allows for such stochastic phenomena by incorporating peak heights. Efficient use of peak heights allows for more crime scene profiles to be reported to courts than is currently possible. The model parameters are estimated from experimental data incorporating multiple sources of variability in the profiling system. We report and analyse experimental results from the SGMPlus system, run at 28 amplification cycles with no enhancements, currently used in the UK. Our methods are readily adapted to other DNA profiling systems provided that the experimental data for the parameter estimation is available.},
	number = {5},
	urldate = {2014-12-16TZ},
	journal = {Forensic Science International: Genetics},
	author = {Puch-Solis, Roberto and Rodgers, Lauren and Mazumder, Anjali and Pope, Susan and Evett, Ian and Curran, James and Balding, David},
	month = sep,
	year = {2013},
	keywords = {Allelic dropout, DNA, DNA mixtures, Likelihood ratio, Peak heights, Stutters},
	pages = {555--563}
}

@article{baath_state_2012,
	title = {The {State} of {Naming} {Conventions} in {R}},
	volume = {4},
	url = {http://www.lunduniversity.lu.se/lup/publication/3492317},
	number = {2},
	urldate = {2014-12-15TZ},
	journal = {R Journal},
	author = {Bååth, Rasmus},
	year = {2012},
	pages = {74--75}
}

@article{ansell_internal_2013,
	title = {Internal quality control in forensic {DNA} analysis},
	volume = {18},
	issn = {0949-1775, 1432-0517},
	url = {http://link.springer.com/article/10.1007/s00769-013-0968-9},
	doi = {10.1007/s00769-013-0968-9},
	abstract = {The trail from initial evidence examination to a DNA profile reported to match a suspect is long and complex. The different nature and great variability in the biological and DNA evidence to be recovered and analyzed, add to this complexity. Internal quality controls play an important role in maintaining a high-quality performance in daily forensic biology and DNA profiling practice. In many cases are empirical rather than analytical approaches adopted. Obviously, despite the fact of being necessary, the internal quality controls performed still need to be kept rational at a limited, yet acceptable level. Quality control from a forensic biology and DNA profiling horizon has a wider context and does not only concern obvious fit-for-purpose verifications of analytical processes, chemicals, or reagents in daily routine practice. It also includes control on computerized laboratory management and expert systems, laboratory environmental DNA monitoring, and the use of elimination DNA databases. In addition, a structured recording and handling of non-conformances and “near failures” is essential. Proper management of the non-conformances supports continuous quality improvements by learning from the errors occurring in daily practice. High transparency of non-conformances is important not only for internal improvements, but also for the criminal justice system as well as to maintain public confidence and trust. Together the quality controls used aim at maintaining evidence and DNA sample integrity and to accomplish correct results and interpretations by verifying that methods used data transfers and interpretations made are correct and performed according to validated and accredited conditions.},
	language = {en},
	number = {4},
	urldate = {2014-12-12TZ},
	journal = {Accreditation and Quality Assurance},
	author = {Ansell, Ricky},
	month = aug,
	year = {2013},
	keywords = {Analytical Chemistry, Biochemistry, general, Commercial Law, DNA analysis, Ecotoxicology, Food Science, Forensic science, ISO/IEC 17025, Internal quality control, Marketing},
	pages = {279--289}
}

@article{jeffreys_amplification_1988,
	title = {Amplification of human minisatellites by the polymerase chain reaction: towards {DNA} fingerprinting of single cells.},
	volume = {16},
	issn = {0305-1048},
	shorttitle = {Amplification of human minisatellites by the polymerase chain reaction},
	url = {http://www.ncbi.nlm.nih.gov/pmc/articles/PMC338990/},
	abstract = {Hypervariable minisatellites can be amplified from human DNA by the polymerase chain reaction, using primers from DNA flanking the minisatellite to amplify the entire block of tandem repeat units. Minisatellite alleles up to 5-10 kb long can be faithfully amplified. At least six minisatellite loci can be co-amplified from the same DNA sample and simultaneously detected to provide a reproducible and highly variable DNA fingerprint which can be obtained from nanogram quantities of human DNA. The polymerase chain reaction can also be used to analyse single target minisatellite molecules and single human cells, despite the appearance of spurious PCR products from some hypervariable loci. DNA fingerprinting at the level of one or a few cells therefore appears possible.},
	number = {23},
	urldate = {2014-11-14TZ},
	journal = {Nucleic Acids Research},
	author = {Jeffreys, A J and Wilson, V and Neumann, R and Keyte, J},
	month = dec,
	year = {1988},
	pmid = {3205737},
	pmcid = {PMC338990},
	pages = {10953--10971}
}

@article{walsh_preferential_1992,
	title = {Preferential {PCR} amplification of alleles: mechanisms and solutions.},
	volume = {1},
	issn = {1088-9051, 1549-5469},
	shorttitle = {Preferential {PCR} amplification of alleles},
	url = {http://genome.cshlp.org/content/1/4/241},
	doi = {10.1101/gr.1.4.241},
	abstract = {The preferential PCR amplification of one allele relative to another in a heterozygous sample could result in an incorrect or ambiguous genetic typing of that sample. There are several mechanisms that could potentially lead to such preferential PCR amplification. First, preferential amplification can result from significant GC\% differences between alleles if the conditions of the reaction (denaturation temperature (Tden), duration at the Tden' salt and co-solvent concentrations, etc.) allow the denaturation of one allele but not the other (differential denaturation). For example, the DQa1.1, -1.2, and -1.3 alleles of the HLA-DQa locus do not amplify at a Tden {\textless} 89 degrees C; these same conditions still allow amplification of the DQa2, -3, and -4 alleles. However, no differences in amplification efficiency were found between the different HLA-DQa alleles when the Tden was set at the recommended Tden of 94 degrees C, even after as many as 102 cycles of amplification. Second, for PCR-based genetic typing systems in which the PCR products from different alleles differ in length, preferential amplification of the shorter allelic product can occur. Experiments in which the variable number tandem repeat (VNTR) marker D17S5 (YNZ22) was amplified under various conditions suggest that the smaller allelic products are amplified preferentially when Taq polymerase is limiting. Preferential amplification of VNTR alleles can also occur if the target DNA is sufficiently degraded. Third, when the initial number of genomes sampled is very small, stochastic fluctuation in the number of copies of each allele can result in what appears to be preferential amplification. Finally, less efficient priming of DNA synthesis of one allele versus another can occur because of mismatches between the primer and the specific allelic template, resulting in preferential amplification of the other allele. General strategies to avoid preferential amplification are discussed.},
	language = {en},
	number = {4},
	urldate = {2014-11-14TZ},
	journal = {Genome Research},
	author = {Walsh, P. S. and Erlich, H. A. and Higuchi, R.},
	month = may,
	year = {1992},
	pmid = {1477658},
	pages = {241--250}
}

@article{hedell_enhanced_2015,
	title = {Enhanced low-template {DNA} analysis conditions and investigation of allele dropout patterns},
	volume = {14},
	issn = {1872-4973},
	url = {http://www.sciencedirect.com/science/article/pii/S1872497314001902},
	doi = {10.1016/j.fsigen.2014.09.008},
	abstract = {Forensic DNA analysis applying PCR enables profiling of minute biological samples. Enhanced analysis conditions can be applied to further push the limit of detection, coming with the risk of visualising artefacts and allele imbalances. We have evaluated the consecutive increase of PCR cycles from 30 to 35 to investigate the limitations of low-template (LT) DNA analysis, applying the short tandem repeat (STR) analysis kit PowerPlex ESX 16. Mock crime scene DNA extracts of four different quantities (from around 8–84 pg) were tested. All PCR products were analysed using 5, 10 and 20 capillary electrophoresis (CE) injection seconds. Bayesian models describing allele dropout patterns, allele peak heights and heterozygote balance were developed to assess the overall improvements in EPG quality with altered PCR/CE settings. The models were also used to evaluate the impact of amplicon length, STR marker and fluorescent label on the risk for allele dropout.

The allele dropout probability decreased for each PCR cycle increment from 30 to 33 PCR cycles. Irrespective of DNA amount, the dropout probability was not affected by further increasing the number of PCR cycles. For the 42 and 84 pg samples, mainly complete DNA profiles were generated applying 32 PCR cycles. For the 8 and 17 pg samples, the allele dropouts decreased from 100\% using 30 cycles to about 75\% and 20\%, respectively. The results for 33, 34 and 35 PCR cycles indicated that heterozygote balance and stutter ratio were mainly affected by DNA amount, and not directly by PCR cycle number and CE injection settings. We found 32 and 33 PCR cycles with 10 CE injection seconds to be optimal, as 34 and 35 PCR cycles did not improve allele detection and also included CE saturation problems.

We find allele dropout probability differences between several STR markers. Markers labelled with the fluorescent dyes CXR-ET (red in electropherogram) and TMR-ET (shown as black) generally have higher dropout risks compared with those labelled with JOE (green) and fluorescein (blue). Overall, the marker D10S1248 has the lowest allele dropout probability and D8S1179 the highest. The marker effect is mainly pronounced for 30–32 PCR cycles. Such effects would not be expected if the amplification efficiencies were identical for all markers. Understanding allele dropout risks and the variability in peak heights and balances is important for correct interpretation of forensic DNA profiles.},
	urldate = {2014-11-13TZ},
	journal = {Forensic Science International: Genetics},
	author = {Hedell, Ronny and Dufva, Charlotte and Ansell, Ricky and Mostad, Petter and Hedman, Johannes},
	month = jan,
	year = {2015},
	keywords = {Allele dropout, Bayesian modelling, Forensic DNA analysis, Low-template DNA, Multiplex PCR, PCR modelling},
	pages = {61--75}
}
@article{mclaren_developmental_2014,
	title = {Developmental validation of the {PowerPlex}® {ESI} 16/17 {Fast} and {PowerPlex}® {ESX} 16/17 {Fast} {Systems}},
	volume = {13},
	issn = {1872-4973},
	url = {http://www.sciencedirect.com/science/article/pii/S1872497314001690},
	doi = {10.1016/j.fsigen.2014.08.004},
	abstract = {The PowerPlex® ESI 16 Fast, ESI 17 Fast, ESX 16 Fast, and ESX 17 Fast Systems represent faster cycling versions (50 min or less) of the PowerPlex® ESI and ESX Systems released by Promega in 2009 to accommodate the ENFSI and EDNAP groups’ call for new STR multiplexes for Europe. In addition to amplification of purified DNA samples, these new faster cycling systems allow for direct amplification from single-source blood and buccal samples deposited on FTA® and nonFTA paper as well as from SwabSolution™ extracts of buccal swabs without the need for purification and quantitation. There are no changes to the autosomal primer pair sequences in the PowerPlex® ESI Fast and ESX Fast Systems compared to the original multiplexes, and full concordance at all autosomal loci and amelogenin was observed with data generated previously with the original PowerPlex® ESI and ESX Systems. This paper describes the developmental validation study performed on these new fast systems following guidelines issued by the Scientific Working Group on DNA Analysis Methods (SWGDAM) and those of the DNA Advisory Board (DAB). Validation data demonstrate that these systems are sensitive for detecting low levels of DNA while also being capable of generating robust profiles from the high amount of input DNA present in direct-amplification samples. These systems are also tolerant to both high concentrations of PCR inhibitors as well as to slight variations in the final concentration of master mix and primer pair present in the amplification reaction that might be encountered due to pipetting error. The results of this validation study demonstrate that these systems may be used on multiple thermal cyclers and capillary electrophoresis platforms.},
	urldate = {2014-11-04TZ},
	journal = {Forensic Science International: Genetics},
	author = {McLaren, Robert S. and Bourdeau-Heller, Jeanne and Patel, Jaynish and Thompson, Jonelle M. and Pagram, Jenny and Loake, Thomas and Beesley, David and Pirttimaa, Markus and Hill, Carolyn R. and Duewer, David L. and Kline, Margaret C. and Butler, John M. and Storts, Douglas R.},
	month = nov,
	year = {2014},
	keywords = {Direct, ESI, ESX, Fast, PowerPlex®, Validation},
	pages = {195--205}
}

@article{thompson_how_2003,
	title = {How the probability of a false positive affects the value of {DNA} evidence},
	volume = {48},
	issn = {0022-1198},
	abstract = {Errors in sample handling or test interpretation may cause false positives in forensic DNA testing. This article uses a Bayesian model to show how the potential for a false positive affects the evidentiary value of DNA evidence and the sufficiency of DNA evidence to meet traditional legal standards for conviction. The Bayesian analysis is contrasted with the "false positive fallacy," an intuitively appealing but erroneous alternative interpretation. The findings show the importance of having accurate information about both the random match probability and the false positive probability when evaluating DNA evidence. It is argued that ignoring or underestimating the potential for a false positive can lead to serious errors of interpretation, particularly when the suspect is identified through a "DNA dragnet" or database search, and that ignorance of the true rate of error creates an important element of uncertainty about the value of DNA evidence.},
	language = {eng},
	number = {1},
	journal = {Journal of Forensic Sciences},
	author = {Thompson, William C. and Taroni, Franco and Aitken, Colin G. G.},
	month = jan,
	year = {2003},
	pmid = {12570198},
	keywords = {Bayes Theorem, Clinical Laboratory Techniques, DNA Fingerprinting, False Positive Reactions, Forensic Medicine, Humans, Likelihood Functions},
	pages = {47--54}
}

@article{lucy_probability_2007,
	title = {The probability of achieving full allelic representation for {LCN}-{STR} profiling of haploid cells},
	volume = {47},
	issn = {1355-0306},
	url = {http://www.sciencedirect.com/science/article/pii/S1355030607001001},
	doi = {10.1016/j.scijus.2007.10.001},
	abstract = {Modern forensic techniques allow DNA to be extracted from ever decreasing amounts of cellular material. Low copy number (LCN) profiling enables the production of STR profiles from small numbers of cells. Moreover, methods such as laser micro-dissection enables forensic scientists to potentially isolate individual cells for PCR. The DNA derived from haploid cells (semen) is a common source of forensic evidence in sexual assault cases. Haploid cells contain only half the DNA complement of diploid cells (3 pg compared to 6 pg). The smaller the number of cells sampled, the smaller the probability that there is a full representation of the alleles comprising the donor profile. This paper investigates the relationship between the number of cells sampled and the probability of full representation of all alleles in the donor sample. It also considers the effect of typing several loci as opposed to just a single locus.},
	number = {4},
	urldate = {2014-10-16TZ},
	journal = {Science \& Justice},
	author = {Lucy, D. and Curran, J. M. and Pirie, A. A. and Gill, P.},
	month = dec,
	year = {2007},
	keywords = {Haploid cells, Sample size},
	pages = {168--171}
}

@article{kling_familias_2014,
	title = {Familias 3 – {Extensions} and new functionality},
	volume = {13},
	issn = {1872-4973},
	url = {http://www.sciencedirect.com/science/article/pii/S1872497314001409},
	doi = {10.1016/j.fsigen.2014.07.004},
	abstract = {In relationship testing the aim is to determine the most probable pedigree structure given genetic marker data for a set of persons. Disaster Victim Identification (DVI) based on DNA data from presumed relatives of the missing persons can be considered to be a collection of relationship problems. Forensic calculations in investigative mode address questions like “How many markers and reference persons are needed?” Such questions can be answered by simulations. Mutations, deviations from Hardy–Weinberg Equilibrium (or more generally, accounting for population substructure) and silent alleles cannot be ignored when evaluating forensic evidence in case work. With the advent of new markers, so called microvariants have become more common. Previous mutation models are no longer appropriate and a new model is proposed. This paper describes methods designed to deal with DVI problems and a new simulation model to study distribution of likelihoods. There are softwares available, addressing similar problems. However, for some problems including DVI, we are not aware of freely available validated software. The Familias software has long been widely used by forensic laboratories worldwide to compute likelihoods in relationship scenarios, though previous versions have lacked desired functionality, such as the above mentioned. The extensions as well as some other novel features have been implemented in the new version, freely available at www.familias.no. The implementation and validation are briefly mentioned leaving complete details to Supplementary sections.},
	urldate = {2014-09-04TZ},
	journal = {Forensic Science International: Genetics},
	author = {Kling, Daniel and Tillmar, Andreas O. and Egeland, Thore},
	month = nov,
	year = {2014},
	keywords = {Disaster victim identification, Familias, Likelihood computations, Mutation, Paternity, Simulation},
	pages = {121--127}
}

@article{hansson_str-validator:_2014,
	title = {{STR}-validator: {An} open source platform for validation and process control},
	volume = {13},
	issn = {1872-4973},
	shorttitle = {{STR}-validator},
	url = {http://www.sciencedirect.com/science/article/pii/S1872497314001574},
	doi = {10.1016/j.fsigen.2014.07.009},
	abstract = {This paper addresses two problems faced when short tandem repeat (STR) systems are validated for forensic purposes: (1) validation is extremely time consuming and expensive, and (2) there is strong consensus about what to validate but not how. The first problem is solved by powerful data processing functions to automate calculations. Utilising an easy-to-use graphical user interface, strvalidator (hereafter referred to as STR-validator) can greatly increase the speed of validation. The second problem is exemplified by a series of analyses, and subsequent comparison with published material, highlighting the need for a common validation platform. If adopted by the forensic community STR-validator has the potential to standardise the analysis of validation data. This would not only facilitate information exchange but also increase the pace at which laboratories are able to switch to new technology.},
	urldate = {2014-08-31TZ},
	journal = {Forensic Science International: Genetics},
	author = {Hansson, Oskar and Gill, Peter and Egeland, Thore},
	month = nov,
	year = {2014},
	keywords = {Contamination, Forensic STR typing, Open source, Process control, Validation, strvalidator},
	pages = {154--166}
}

@article{tvedebrink_allelic_2012,
	title = {Allelic drop-out probabilities estimated by logistic regression - {Further} considerations and practical implementation},
	volume = {6},
	issn = {1872-4973},
	url = {http://www.sciencedirect.com/science/article/pii/S187249731100130X},
	doi = {10.1016/j.fsigen.2011.06.004},
	abstract = {We discuss the model for estimating drop-out probabilities presented by Tvedebrink et al. [7] and the concerns, that have been raised. The criticism of the model has demonstrated that the model is not perfect. However, the model is very useful for advanced forensic genetic work, where allelic drop-out is occurring. With this discussion, we hope to improve the drop-out model, so that it can be used for practical forensic genetics and stimulate further discussions. We discuss how to estimate drop-out probabilities when using a varying number of PCR cycles and other experimental conditions.},
	number = {2},
	urldate = {2012-02-10TZ},
	journal = {Forensic Science International: Genetics},
	author = {Tvedebrink, Torben and Eriksen, Poul Svante and Asplund, Maria and Mogensen, Helle Smidt and Morling, Niels},
	month = mar,
	year = {2012},
	keywords = {Allelic drop-out, Forensic Genetics, PCR cycles, STR typing, Simulations},
	pages = {263--267}
}

@article{luce_validation_2009,
	title = {Validation of the {AMPFℓSTR}® {MiniFilerTM} {PCR} {Amplification} {Kit} for {Use} in {Forensic} {Casework}},
	volume = {54},
	copyright = {© 2009 American Academy of Forensic Sciences},
	issn = {1556-4029},
	url = {http://onlinelibrary.wiley.com/doi/10.1111/j.1556-4029.2009.01099.x/abstract},
	doi = {10.1111/j.1556-4029.2009.01099.x},
	abstract = {Abstract:  The AmpFℓSTR® MiniFilerTM PCR Amplification Kit is designed to genotype degraded and/or inhibited DNA samples when the AmpFℓSTR® IdentifilerTM PCR Amplification Kit is incapable of generating a complete genetic profile. Validation experiments, following the SWGDAM guidelines, were designed to evaluate the performance of MiniFiler. Data obtained demonstrated that MiniFiler, when used in conjunction with Identifiler, provided an increased ability to obtain genetic profiles from challenged samples. The optimum template range was found to be between 0.2 and 0.6 ng, with 0.3 ng yielding the best results. Full concordance was achieved between the MiniFiler kit and Identifiler kit except in a single case of a null allele at locus D21S11. Numerous instances of severe heterozygous peak imbalance ({\textless}50\%) were observed in single source samples amplified within the optimum range of input DNA suggesting that caution be taken when attempting to deduce component genotypes in a mixture.},
	language = {en},
	number = {5},
	urldate = {2014-08-08TZ},
	journal = {Journal of Forensic Sciences},
	author = {Luce, Coral and Montpetit, Shawn and Gangitano, David and O’Donnell, Patrick},
	month = sep,
	year = {2009},
	keywords = {AmpFℓSTR, CSF1PO, D13S317, D16S539, D18S51, D21S11, D2S1338, D7S820, DNA typing, FGA, Forensic science, Validation, miniSTR, polymerase chain reaction},
	pages = {1046--1054}
}

@misc{_review_????,
	title = {Review of the {Science} of {Low} {Template} {DNA} {Analysis} - {Publications} - {GOV}.{UK}},
	url = {https://www.gov.uk/government/publications/review-of-the-science-of-low-template-dna-analysis},
	abstract = {The Review of the Science of Low Template DNA Analysis led by Professor Brian Caddy. Date: Fri Apr 11 08:51:12 BST 2008 Full Document …},
	urldate = {2014-08-08TZ}
}

@article{gill_low-template-dna_2009,
	title = {The low-template-{DNA} (stochastic) threshold - {Its} determination relative to risk analysis for national {DNA} databases},
	volume = {3},
	issn = {1872-4973},
	url = {http://www.sciencedirect.com/science/article/pii/S1872497308001798},
	doi = {10.1016/j.fsigen.2008.11.009},
	abstract = {Although the low-template or stochastic threshold is in widespread use and is typically set to 150–200 rfu peak height, there has been no consideration on its determination and meaning. In this paper we propose a definition that is based upon the specific risk of wrongful designation of a heterozygous genotype as a homozygote which could lead to a false exclusion. Conversely, it is possible that a homozygote \{a,a\} could be designated as \{a,F\} where ‘F’ is a ‘wild card’, and this could lead to increased risk of false inclusion. To determine these risk levels, we analysed an experimental dataset that exhibited extreme drop-out using logistic regression. The derived probabilities are employed in a graphical model to determine the relative risks of wrongful designations that may cause false inclusions and exclusions. The methods described in this paper provide a preliminary solution of risk evaluation for any DNA process that employs a stochastic threshold.},
	number = {2},
	urldate = {2013-05-08TZ},
	journal = {Forensic Science International: Genetics},
	author = {Gill, Peter and Puch-Solis, Roberto and Curran, James},
	month = mar,
	year = {2009},
	keywords = {Extreme drop-out, Low-copy-number, Low-level-DNA (stochastic) threshold, National DNA database, STR},
	pages = {104--111}
}

@article{shinde_taq_2003,
	title = {Taq {DNA} polymerase slippage mutation rates measured by {PCR} and quasi-likelihood analysis: ({CA}/{GT})n and ({A}/{T})n microsatellites},
	volume = {31},
	issn = {0305-1048, 1362-4962},
	shorttitle = {Taq {DNA} polymerase slippage mutation rates measured by {PCR} and quasi‐likelihood analysis},
	url = {http://nar.oxfordjournals.org/content/31/3/974},
	doi = {10.1093/nar/gkg178},
	abstract = {During microsatellite polymerase chain reaction (PCR), insertion–deletion mutations produce stutter products differing from the original template by multiples of the repeat unit length. We analyzed the PCR slippage products of (CA)n and (A)n tracts cloned in a pUC18 vector. Repeat numbers varied from two to 14 (CA)n and four to 12 (A)n. Data was generated on approximately 10 single molecules for each clone type using two rounds of nested PCR. The size and peak areas of the products were obtained by capillary electrophoresis. A quasi‐ likelihood approach to the analysis of the data estimated the mutation rate/repeat/PCR cycle. The rate for (CA)n tracts was 3.6 × 10–3 with contractions 14 times greater than expansions. For (A)n tracts the rate was 1.5 × 10–2 and contractions outnumbered expansions by 5‐fold. The threshold for detecting ‘stutter’ products was computed to be four repeats for (CA)n and eight repeats for (A)n or ∼8 bp in both cases. A comparison was made between the computationally and experimentally derived threshold values. The threshold and expansion to contraction ratios are explained on the basis of the active site structure of Taq DNA polymerase and models of the energetics of slippage events, respectively.},
	language = {en},
	number = {3},
	urldate = {2014-08-06TZ},
	journal = {Nucleic Acids Research},
	author = {Shinde, Deepali and Lai, Yinglei and Sun, Fengzhu and Arnheim, Norman},
	month = feb,
	year = {2003},
	pmid = {12560493},
	pages = {974--980}
}

@article{green_developmental_2013,
	title = {Developmental validation of the {AmpFℓSTR}® {NGM} {SElect}™ {PCR} {Amplification} {Kit}: {A} next-generation {STR} multiplex with the {SE}33 locus},
	volume = {7},
	issn = {1872-4973},
	shorttitle = {Developmental validation of the {AmpFℓSTR}® {NGM} {SElect}™ {PCR} {Amplification} {Kit}},
	url = {http://www.sciencedirect.com/science/article/pii/S1872497312001330},
	doi = {10.1016/j.fsigen.2012.05.012},
	abstract = {The AmpFℓSTR® NGM SElect™ PCR Amplification Kit is a new 17-plex STR genotyping kit designed for use primarily in forensic casework analysis. The kit was designed to be a counterpart to the AmpFℓSTR® NGM™ Kit for laboratories wishing to add the SE33 locus to the new European Standard Set of STR loci. The NGM SElect Kit shares the same primer sets for 16 common loci with the NGM Kit (D10S1248, D3S1358, vWA, D16S539, D2S1338, amelogenin, D8S1179, D21S11, D18S51, D19S433, TH01, FGA, D22S1045, D2S441, D1S1656 and D12S391), with additional primers for the SE33 locus. Developmental validation studies followed the Scientific Working Group on DNA Analysis Methods (SWGDAM) guidelines for STR kit manufacturers and tested several critical areas of kit performance including a sensitivity series, DNA mixtures and inhibited samples. The studies demonstrated that the NGM SElect Kit provides equivalent overall performance to the NGM Kit, but with even greater discriminatory power due to the inclusion of the highly informative SE33 locus.},
	number = {1},
	urldate = {2014-08-06TZ},
	journal = {Forensic Science International: Genetics},
	author = {Green, Robert L. and Lagacé, Robert E. and Oldroyd, Nicola J. and Hennessy, Lori K. and Mulero, Julio J.},
	month = jan,
	year = {2013},
	keywords = {AmpFℓSTR® NGM SElect™ Kit, AmpFℓSTR® NGM™ Kit, DNA typing, STR, short tandem repeat},
	pages = {41--51}
}

@article{klintschar_polymerase_2003,
	title = {Polymerase slippage in relation to the uniformity of tetrameric repeat stretches},
	volume = {135},
	issn = {0379-0738},
	url = {http://www.sciencedirect.com/science/article/pii/S0379073803002019},
	doi = {10.1016/S0379-0738(03)00201-9},
	abstract = {The aim of the study was to test the hypothesis that polymerase slippage correlates to the length of repeat stretches consisting of uniform repeats against the alternative hypothesis that the total number of repeats is most relevant. Two short tetrameric short tandem repeats (STRs) with different repeat structures were investigated: D3S1545 containing only homogeneous (GATA)n repeat stretches and D7S1517 with compound repeat arrays of GAAA and CAAA repeats. Additionally two different polymerases (Herculase and AmpliTaq Gold) were used which gave comparable results. No correlation was found for the hypothesis “total repeat number against percent of stutter”; in contrast, the other hypothesis that the number of uniform repeats is relevant for the degree of stutter gave a strong positive correlation (0.82 for selected D7S1517 alleles) which confirmed the hypothesis that polymerase slippage correlates to the length of repeat stretches consisting of uniform repeats.},
	number = {2},
	urldate = {2014-08-06TZ},
	journal = {Forensic Science International},
	author = {Klintschar, Michael and Wiegand, Peter},
	month = aug,
	year = {2003},
	keywords = {Polymerase slippage, STRs, Sequence structure},
	pages = {163--166}
}

@article{bright_developing_2013,
	title = {Developing allelic and stutter peak height models for a continuous method of {DNA} interpretation},
	volume = {7},
	issn = {1872-4973},
	url = {http://www.sciencedirect.com/science/article/pii/S1872497312002748},
	doi = {10.1016/j.fsigen.2012.11.013},
	abstract = {Traditional forensic DNA interpretation methods are restricted as they are unable to deal completely with complex low level or mixed DNA profiles. This type of data has become more prevalent as DNA typing technologies become more sensitive. In addition they do not make full use of the information available in peak heights. Existing methods of interpretation are often described as binary which describes the fact that the probability of the evidence is assigned as 0 or 1 (hence binary) (see for example [1] at 7.3.3). These methods are being replaced by more advanced interpretation methods such as continuous models. In this paper we describe a series of models that can be used to calculate expected values for allele and stutter peak heights, and their ratio SR. This model could inform methods which implement a continuous method for the interpretation of DNA profiling data.},
	number = {2},
	urldate = {2014-08-05TZ},
	journal = {Forensic Science International: Genetics},
	author = {Bright, Jo-Anne and Taylor, Duncan and Curran, James M. and Buckleton, John S.},
	month = feb,
	year = {2013},
	keywords = {Continuous models, DNA interpretation, Mixture interpretation, Stutter},
	pages = {296--304}
}

@article{peccoud_theoretical_1996,
	title = {Theoretical uncertainty of measurements using quantitative polymerase chain reaction.},
	volume = {71},
	issn = {0006-3495},
	url = {http://www.ncbi.nlm.nih.gov/pmc/articles/PMC1233461/},
	abstract = {Current quantitative polymerase chain reaction (PCR) protocols are only indicative of the quantity of a target sequence relative to a standard, because no means of estimating the amplification rate is yet available. The variability of PCR performed on isolated cells has already been reported by several authors, but it could not be extensively studied, because of lack of a system for doing kinetic data acquisition and of statistical methods suitable for analyzing this type of data. We used the branching process theory to simulate and analyze quantitative kinetic PCR data. We computed the probability distribution of the offspring of a single molecule. We demonstrated that the rate of amplication has a severe influence on the shape of this distribution. For high values of the amplification rate, the distribution has several maxima of probability. A single amplification trajectory is used to estimate the initial copy number of the target sequence as well as its confidence interval, provided that the amplification is done over more than 20 cycles. The consequence of possible molecular fluctuations in the early stage of amplification is that small copy numbers result in relatively larger intervals than large initial copy numbers. The confidence interval amplitude is the theoretical uncertainty of measurements using quantitative PCR. We expect these results to be applicable to the data produced by the next generation of thermocyclers for quantitative applications.},
	number = {1},
	urldate = {2014-08-05TZ},
	journal = {Biophysical Journal},
	author = {Peccoud, J and Jacob, C},
	month = jul,
	year = {1996},
	pmid = {8804593},
	pmcid = {PMC1233461},
	pages = {101--108}
}

@misc{swgdam_validation_2014,
	title = {Validation {Guidelines} for {Forensic} {DNA} {Analysis} {Methods} (2012)},
	url = {http://swgdam.org/SWGDAM\_Validation\_Guidelines\_APPROVED\_Dec\_2012.pdf},
	author = {{SWGDAM}},
	month = jan,
	year = {2014}
}

@article{leclair_systematic_2004,
	title = {Systematic analysis of stutter percentages and allele peak height and peak area ratios at heterozygous {STR} loci for forensic casework and database samples},
	volume = {49},
	issn = {0022-1198},
	abstract = {To assist the interpretation of STR DNA typing results from forensic casework samples containing mixtures, the range of heterozygous allele peak height and peak area ratios (HR) and stutter percentages (stutter \%) for the loci comprised in the AmpFlSTR Profiler Plus (PP) kit were assessed on 468 database and 275 casework single source samples. Stutter \% medians were similar for database and casework samples, ranging from 2\% to 7\%. The upper limit of the stutter value range was 16\%, calculated as median +3 SD, although lower locus-specific values could be used. HR medians were 93 +/- 6.5\% for database samples, 88 +/- 12\% for casework samples. For casework samples, the maximum signal imbalance noted was 52\%, calculated as median -3 SD. No significant difference was observed between peak height and peak area calculated values. This study shows the importance of selecting the proper reference database for the establishment of HR threshold values.},
	language = {eng},
	number = {5},
	journal = {Journal of Forensic Sciences},
	author = {Leclair, Benoît and Frégeau, Chantal J. and Bowen, Kathy L. and Fourney, Ron M.},
	month = sep,
	year = {2004},
	pmid = {15461097},
	keywords = {Alleles, DNA Fingerprinting, Databases as Topic, Genetics, Population, Heterozygote, Humans, Sequence Analysis, DNA, Tandem Repeat Sequences, polymerase chain reaction},
	pages = {968--980}
}

@article{levinson_slipped-strand_1987,
	title = {Slipped-strand mispairing: a major mechanism for {DNA} sequence evolution.},
	volume = {4},
	issn = {0737-4038, 1537-1719},
	shorttitle = {Slipped-strand mispairing},
	url = {http://mbe.oxfordjournals.org/content/4/3/203},
	abstract = {Simple repetitive DNA sequences are a widespread and abundant feature of genomic DNA. The following several features characterize such sequences: (1) they typically consist of a variety of repeated motifs of 1-10 bases--but may include much larger repeats as well; (2) larger repeat units often include shorter ones within them; (3) long polypyrimidine and poly-CA tracts are often found; and (4) tandem arrangements of closely related motifs are often found. We propose that slipped-strand mispairing events, in concert with unequal crossing-over, can readily account for all of these features. The frequent occurrence of long tandem repeats of particular motifs (polypyrimidine and poly-CA tracts) appears to result from nonrandom patterns of nucleotide substitution. We argue that the intrahelical process of slipped-strand mispairing is much more likely to be the major factor in the initial expansion of short repeated motifs and that, after initial expansion, simple tandem repeats may be predisposed to further expansion by unequal crossing-over or other interhelical events because of their propensity to mispair. Evidence is presented that single-base repeats (the shortest possible motifs) are represented by longer runs in mammalian introns than would be expected on a random basis, supporting the idea that SSM may be a ubiquitous force in the evolution of the eukaryotic genome. Simple repetitive sequences may therefore represent a natural ground state of DNA unselected for coding functions.},
	language = {en},
	number = {3},
	urldate = {2014-08-04TZ},
	journal = {Molecular Biology and Evolution},
	author = {Levinson, G. and Gutman, G. A.},
	month = may,
	year = {1987},
	pmid = {3328815},
	pages = {203--221}
}

@article{stolovitzky_efficiency_1996,
	title = {Efficiency of {DNA} replication in the polymerase chain reaction},
	volume = {93},
	issn = {0027-8424, 1091-6490},
	url = {http://www.pnas.org/content/93/23/12947},
	language = {en},
	number = {23},
	urldate = {2014-08-01TZ},
	journal = {Proceedings of the National Academy of Sciences},
	author = {Stolovitzky, Gustavo and Cecchi, Guillermo},
	month = nov,
	year = {1996},
	pmid = {8917524},
	keywords = {branching processes, kinetic
                                    model, polymerization reaction, quantitative polymerase chain reaction},
	pages = {12947--12952}
}

@article{hansson_trace_2009,
	title = {Trace {DNA} collection - {Performance} of minitape and three different swabs},
	volume = {2},
	issn = {1875-1768},
	url = {http://www.sciencedirect.com/science/article/pii/S1875176809000705},
	doi = {10.1016/j.fsigss.2009.08.098},
	abstract = {In this study two types of synthetic swabs and one commercially available minitape were tested and compared with the currently used cotton swab. The results indicate that there is no major difference in performance between the swabs for recovery of trace samples, and that the minitape is better suitable for recovering from absorbent materials than swabs are. However, no statistical calculations were carried out due to the low number of samples in each category.},
	number = {1},
	urldate = {2012-01-24TZ},
	journal = {Forensic Science International: Genetics Supplement Series},
	author = {Hansson, Oskar and Finnebraaten, Marianne and Heitmann, Ingebjørg Knutsen and Ramse, Merete and Bouzga, Mariam},
	month = dec,
	year = {2009},
	keywords = {Biorobot EZ1, Chelex, Minitape, Soluble tape, Swab},
	pages = {189--190}
}

@article{council_of_the_european_union_council_2008,
	title = {Council {Decision} 2008/615/{JHA} of 23 {June} 2008 on the stepping up of cross-border cooperation, particularly in combating terrorism and cross-border crime},
	volume = {L 210},
	url = {http://eur-lex.europa.eu/legal-content/EN/TXT/?uri=uriserv:OJ.L_.2008.210.01.0001.01.ENG},
	urldate = {2014-06-26},
	journal = {Official Journal of the European Union},
	author = {{Council of the European Union}},
	month = aug,
	year = {2008},
	pages = {1--11}
}

@article{council_of_the_european_union_council_2008-1,
	title = {Council {Decision} 2008/616/{JHA} of 23 {June} 2008 on the implementation of {Decision} 2008/615/{JHA} on the stepping up of cross-border cooperation, particularly in combating terrorism and cross-border crime},
	volume = {L 210},
	url = {http://eur-lex.europa.eu/legal-content/EN/TXT/?uri=uriserv:OJ.L_.2008.210.01.0012.01.ENG},
	urldate = {2014-06-26},
	journal = {Official Journal of the European Union},
	author = {{Council of the European Union}},
	month = aug,
	year = {2008},
	pages = {12--72}
}

@misc{_swgdam_2004,
	title = {{SWGDAM} {Revised} {Validation} {Guidelines}},
	url = {http://www.fbi.gov/about-us/lab/forensic-science-communications/fsc/july2004/standards/2004_03_standards02.htm},
	abstract = {Revised Validation Guidelines},
	urldate = {2014-01-10TZ},
	year = {2004}
}

@misc{enfsi_recommended_2014,
	title = {Recommended {Minimum} {Criteria} for the {Validation} of {Various} {Aspects} of the {DNA} {Profiling} {Process}},
	url = {http://www.enfsi.eu/documents/minimum-validation-guidelines-dna-profiling-v2010},
	author = {{ENFSI}},
	month = jan,
	year = {2014}
}

@misc{the_r_foundation_for_statistical_computing_r:_2013,
	title = {R: {Regulatory} {Compliance} and {Validation} {Issues} - {A} {Guidance} {Document} for the {Use} of {R} in {Regulated} {Clinical} {Trial} {Environments}},
	url = {www.r-project.org/doc/R-FDA.pdf},
	urldate = {2014-06-23},
	author = {{The R Foundation for Statistical Computing}},
	month = aug,
	year = {2013}
}

@misc{_valid_????,
	title = {{VALID}™ {Validation} {Software}},
	url = {http://www.lifetechnologies.com/us/en/home/industrial/human-identification/valid-validation-software.html},
	abstract = {VALID™ Validation Software},
	urldate = {2014-06-17TZ},
	keywords = {VALID™ Validation Software}
}

@article{dorum_exact_2014,
	title = {Exact computation of the distribution of likelihood ratios with forensic applications},
	volume = {9},
	issn = {1872-4973},
	url = {http://www.sciencedirect.com/science/article/pii/S1872497313002469},
	doi = {10.1016/j.fsigen.2013.11.008},
	abstract = {If complex DNA profiles, conditioned on multiple individuals are evaluated, it may be difficult to assess the strength of the evidence based on the likelihood ratio. A likelihood ratio does not give information about the relative weights that are provided by separate contributors. Alternatively, the observed likelihood ratio can be evaluated with respect to the distribution of the likelihood ratio under the defense hypothesis. We present an efficient algorithm to compute an exact distribution of likelihood ratios that can be applied to any LR-based model. The distribution may have several applications, but is used here to compute a p-value that corresponds to the observed likelihood ratio. The p-value is the probability that a profile under the defense hypothesis, substituted for a questioned contributor e.g. suspect, would attain a likelihood ratio which is at least the same magnitude as that observed. The p-value can be thought of as a scaled version of the likelihood ratio, giving a quantitative measure of the strength of the evidence relative to the specified hypotheses and the model used for the analysis. The algorithm is demonstrated on examples based on real data. R code for the algorithm is freely available in the R package euroMix.},
	urldate = {2014-06-11TZ},
	journal = {Forensic Science International: Genetics},
	author = {Dørum, Guro and Bleka, Øyvind and Gill, Peter and Haned, Hinda and Snipen, Lars and Sæbø, Solve and Egeland, Thore},
	month = mar,
	year = {2014},
	keywords = {Complex mixtures, Distribution of likelihood ratios, Likelihood ratios, p-Values},
	pages = {93--101}
}

@article{debernardi_one_2011,
	title = {One year variability of peak heights, heterozygous balance and inter-locus balance for the {DNA} positive control of {AmpFSTR}© {Identifiler}© {STR} kit},
	volume = {5},
	issn = {1872-4973},
	url = {http://www.sciencedirect.com/science/article/pii/S1872497310000281},
	doi = {10.1016/j.fsigen.2010.01.020},
	abstract = {Multivariate analyses of 205 positive control experiments in an AmpF ℓ STR© Identifiler© STR kit were used to analyze the factors affecting peak heights at 16 loci. Peak heights were found to be highly correlated between loci and there was evidence for a difference in sensitivity of the two genetic analyzers in the blue channel. Heterozygous balance response at 10 loci was found to behave as a random variable following a beta-distribution with typical median values of 90\%, without locus or genetic analyzer effect. Inter-locus balance at 16 loci was influenced by the blue channel effect and a temporal switch of unexplained origin. The implications of these results for the choice of minimum threshold values in quality control are discussed.},
	number = {1},
	urldate = {2014-06-11TZ},
	journal = {Forensic Science International: Genetics},
	author = {Debernardi, A. and Suzanne, E. and Formant, A. and Pène, L. and Dufour, A. B. and Lobry, J. R.},
	month = jan,
	year = {2011},
	keywords = {Control DNA 9947A, DNA typing, Forensic science, Heterozygous balance, Inter-locus balance, Multivariate analysis, Peak height, Positive control experiment, R software, human identification, short tandem repeat},
	pages = {43--49}
}

@article{johnson_current_2014,
	title = {Current and future directions of {DNA} in wildlife forensic science},
	volume = {10},
	issn = {1872-4973},
	url = {http://www.sciencedirect.com/science/article/pii/S1872497313002548},
	doi = {10.1016/j.fsigen.2013.12.007},
	abstract = {Wildlife forensic science may not have attained the profile of human identification, yet the scale of criminal activity related to wildlife is extensive by any measure. Service delivery in the arena of wildlife forensic science is often ad hoc, unco-ordinated and unregulated, yet many of those currently dedicated to wildlife conservation and the protection of endangered species are striving to ensure that the highest standards are met. The genetic markers and software used to evaluate data in wildlife forensic science are more varied than those in human forensic identification and are rarely standardised between species. The time and resources required to characterise and validate each genetic maker is considerable and in some cases prohibitive. Further, issues are regularly encountered in the construction of allelic databases and allelic ladders; essential in human identification studies, but also applicable to wildlife criminal investigations. Accreditation and certification are essential in human identification and are currently being strived for in the forensic wildlife community. Examples are provided as to how best practice can be demonstrated in all areas of wildlife crime analysis and ensure that this field of forensic science gains and maintains the respect it deserves. This review is aimed at those conducting human identification to illustrate how research concepts in wildlife forensic science can be used in the criminal justice system, as well as describing the real importance of this type of forensic analysis.},
	urldate = {2014-06-11TZ},
	journal = {Forensic Science International: Genetics},
	author = {Johnson, Rebecca N. and Wilson-Wilde, Linzi and Linacre, Adrian},
	month = may,
	year = {2014},
	keywords = {CITES, DNA, Mitochondrial DNA, STR, Wildlife},
	pages = {1--11}
}

@article{iyengar_forensic_2014,
	title = {Forensic {DNA} analysis for animal protection and biodiversity conservation: {A} review},
	volume = {22},
	issn = {1617-1381},
	shorttitle = {Forensic {DNA} analysis for animal protection and biodiversity conservation},
	url = {http://www.sciencedirect.com/science/article/pii/S1617138113001143},
	doi = {10.1016/j.jnc.2013.12.001},
	abstract = {The use of DNA analysis in forensic investigations into animal persecution and biodiversity conservation is now commonplace and crimes such as illegal collection/smuggling, poaching, and illegal trade of protected species are increasingly being investigated using DNA based evidence in many countries. Using DNA analysis, it is possible to identify the species and geographical origin (i.e. population) of a forensic sample, and to also individualise the sample with high levels of probability. Despite extensive literature in animal species, there is unfortunately a serious lack of information on plant species, with only a handful of recent studies. In this review, I detail the applications and diverse forensic investigations that have been carried out to date whilst also highlighting recent developmental studies which offer forensic potential for many species in the future.},
	number = {3},
	urldate = {2014-06-11TZ},
	journal = {Journal for Nature Conservation},
	author = {Iyengar, Arati},
	month = jun,
	year = {2014},
	keywords = {DNA barcoding, DNA profiling, Non-human DNA, Wildlife forensics},
	pages = {195--205}
}

@article{bright_determination_2011,
	title = {Determination of the variables affecting mixed {MiniFiler}™ {DNA} profiles},
	volume = {5},
	issn = {1872-4973},
	url = {http://www.sciencedirect.com/science/article/pii/S1872497310001237},
	doi = {10.1016/j.fsigen.2010.08.006},
	abstract = {The interpretation of mixed DNA profiles presents additional challenges for the forensic scientist. There has been a broad based call for transparency in the process of interpretation of all evidence including mixed DNA profiles. This interpretation is greatly facilitated by a sound understanding of the variability in peak heights for the two peaks of a heterozygote, in the sizes of stutter peaks and in the variability in peak heights across loci.

This study examines single source and mixed DNA profiles to assess this variability. The relative variability in peak height between the two peaks of a heterozygote and in the peak heights across loci becomes greater as the peaks themselves become smaller. This is consistent with findings from other multiplexes. This variability appears larger in the MiniFiler™ system at 30 cycles than, for example, in the Identifiler™ system at 28 cycles and this difference is largely explained by the two extra cycles of amplification.

Stutter peaks appear no larger in the MiniFiler™ system at 30 cycles than in the Identifiler™ system at 28 cycles.},
	number = {5},
	urldate = {2014-06-11TZ},
	journal = {Forensic Science International: Genetics},
	author = {Bright, Jo-Anne and Huizing, Erin and Melia, Lisa and Buckleton, John},
	month = nov,
	year = {2011},
	keywords = {DNA, Forensic, MiniFiler™, Mixtures},
	pages = {381--385}
}

@article{timken_stochastic_2014,
	title = {Stochastic sampling effects in {STR} typing: {Implications} for analysis and interpretation},
	volume = {11},
	issn = {1872-4973},
	shorttitle = {Stochastic sampling effects in {STR} typing},
	url = {http://www.sciencedirect.com/science/article/pii/S1872497314000738},
	doi = {10.1016/j.fsigen.2014.03.015},
	abstract = {The analysis and interpretation of forensic STR typing results can become more complicated when reduced template amounts are used for PCR amplification due to increased stochastic effects. These effects are typically observed as reduced heterozygous peak-height balance and increased frequency of undetected alleles (allelic “dropout”). To investigate the origins of these effects, a study was performed using the AmpFlSTR® Identifiler Plus® and MiniFiler® kits to amplify replicates from a dilution series of NIST Human DNA Quantitation Standard (SRM® 2372A). The resulting amplicons were resolved and detected on two different genetic analyzer platforms, the Applied Biosystems 3130xL and 3500 analyzers. Results from our study show that the four different STR/genetic analyzer combinations exhibited very similar peak-height ratio statistics when normalized for the amount of template DNA in the PCR. Peak-height ratio statistics were successfully modeled using the Poisson distribution to simulate pre-PCR stochastic sampling of the alleles, confirming earlier explanations that sampling is the primary source for peak-height imbalance in reduced template dilutions. In addition, template-based pre-PCR sampling simulations also successfully predicted allelic dropout frequencies, as modeled by logistic regression methods, for the low-template DNA dilutions. We discuss the possibility that an accurately quantified DNA template might be used to characterize the linear signal response for data collected using different STR kits or genetic analyzer platforms, so as to provide a standardized approach for comparing results obtained from different STR/CE combinations and to aid in validation studies.},
	urldate = {2014-06-11TZ},
	journal = {Forensic Science International: Genetics},
	author = {Timken, Mark D. and Klein, Sonja B. and Buoncristiani, Martin R.},
	month = jul,
	year = {2014},
	keywords = {Heterozygous balance, Logistic regression, Low-template DNA, Poisson, Stochastic, short tandem repeat},
	pages = {195--204}
}

@article{lohmueller_analysis_2014,
	title = {Analysis of allelic drop-out using the {Identifiler}® and {PowerPlex}® 16 forensic {STR} typing systems},
	volume = {12},
	issn = {1872-4973},
	url = {http://www.sciencedirect.com/science/article/pii/S1872497314000799},
	doi = {10.1016/j.fsigen.2014.04.003},
	abstract = {Low-template (LT) DNA profiles continue to present interpretational challenges to the forensic community. Whether the LT contribution comprises the main profile, or whether it is present as the minor component of a mixture, ambiguity arises from the possibility that alleles present in the biological sample may not be detected in the resulting DNA profile. This phenomenon is known as allelic drop-out. This ambiguity complicates both the assessment of the potential number of contributors and estimation of the weight of the DNA evidence for or against specific propositions. One solution to estimating the weight of the evidence is to use a likelihood ratio (LR) that incorporates the probability of allelic drop-out P(DO) estimated for the specific evidence sample under consideration. However, although a vast repository of data exists, few empirical studies to determine allelic drop-out probabilities have been performed to date. Here we characterized patterns of allelic drop-out in single-source samples using both universal and run-specific analytical thresholds. Not surprisingly, we found fewer instances of apparent drop-out when using a lower (run-specific) detection threshold. Also, unsurprisingly, a positive correlation exists between allele drop-out and allele length, even in good quality samples. We used logistic regression to model the fraction of alleles that dropped out of a profile as a function of the average height of the detected peaks. The equation derived from the logistic regression model allowed us to estimate the expected drop-out probability for an evidentiary sample based on the average peak height of the profile. We show that the LRs calculated using the estimated drop-out probabilities were similar to those calculated using the benchmark drop-out probabilities, suggesting that the estimates of the drop-out probability are accurate and useful. This trend holds even when using the data from the PowerPlex® 16 typing system to estimate the drop-out probability for an Identifiler® profile, and vice versa. Thus we demonstrate that use of a LR that incorporates empirically estimated allelic drop-out probabilities provides a reliable means for extracting additional information from LT forensic DNA profiles.},
	urldate = {2014-06-11TZ},
	journal = {Forensic Science International: Genetics},
	author = {Lohmueller, Kirk E. and Rudin, Norah and Inman, Keith},
	month = sep,
	year = {2014},
	keywords = {Allelic drop-out, Detection threshold, Likelihood ratio, Low-template DNA, Statistics},
	pages = {1--11}
}

@article{oostdik_developmental_2014,
	title = {Developmental validation of the {PowerPlex}® {Fusion} {System} for analysis of casework and reference samples: {A} 24-locus multiplex for new database standards},
	volume = {12},
	issn = {1872-4973},
	shorttitle = {Developmental validation of the {PowerPlex}® {Fusion} {System} for analysis of casework and reference samples},
	url = {http://www.sciencedirect.com/science/article/pii/S1872497314000891},
	doi = {10.1016/j.fsigen.2014.04.013},
	abstract = {The original CODIS database based on 13 core STR loci has been overwhelmingly successful for matching suspects with evidence. Yet there remain situations that argue for inclusion of more loci and increased discrimination. The PowerPlex® Fusion System allows simultaneous amplification of the following loci: Amelogenin, D3S1358, D1S1656, D2S441, D10S1248, D13S317, Penta E, D16S539, D18S51, D2S1338, CSF1PO, Penta D, TH01, vWA, D21S11, D7S820, D5S818, TPOX, DYS391, D8S1179, D12S391, D19S433, FGA, and D22S1045. The comprehensive list of loci amplified by the system generates a profile compatible with databases based on either the expanded CODIS or European Standard Set (ESS) requirements. Developmental validation testing followed SWGDAM guidelines and demonstrated the quality and robustness of the PowerPlex® Fusion System across a number of variables. Consistent and high-quality results were compiled using data from 12 separate forensic and research laboratories. The results verify that the PowerPlex® Fusion System is a robust and reliable STR-typing multiplex suitable for human identification.},
	urldate = {2014-06-11TZ},
	journal = {Forensic Science International: Genetics},
	author = {Oostdik, Kathryn and Lenz, Kristy and Nye, Jeffrey and Schelling, Kristin and Yet, Donald and Bruski, Scott and Strong, Joshua and Buchanan, Clint and Sutton, Joel and Linner, Jessica and Frazier, Nicole and Young, Hays and Matthies, Learden and Sage, Amber and Hahn, Jeff and Wells, Regina and Williams, Natasha and Price, Monica and Koehler, Jody and Staples, Melisa and Swango, Katie L. and Hill, Carolyn and Oyerly, Karen and Duke, Wendy and Katzilierakis, Lesley and Ensenberger, Martin G. and Bourdeau, Jeanne M. and Sprecher, Cynthia J. and Krenke, Benjamin and Storts, Douglas R.},
	month = sep,
	year = {2014},
	keywords = {Forensic science, PowerPlex(R), Validation, short tandem repeat},
	pages = {69--76}
}

@article{bright_investigation_2013,
	title = {Investigation into the performance of different models for predicting stutter},
	volume = {7},
	issn = {1872-4973},
	url = {http://www.sciencedirect.com/science/article/pii/S1872497313001087},
	doi = {10.1016/j.fsigen.2013.04.008},
	abstract = {In this paper we have examined five possible models for the behaviour of the stutter ratio, SR. These were two log-normal models, two gamma models, and a two-component normal mixture model. A two-component normal mixture model was chosen with different behaviours of variance; at each locus SR was described with two distributions, both with the same mean. The distributions have difference variances: one for the majority of the observations and a second for the less well-behaved ones. We apply each model to a set of known single source Identifiler™, NGM SElect™ and PowerPlex® 21 DNA profiles to show the applicability of our findings to different data sets. SR determined from the single source profiles were compared to the calculated SR after application of the models. The model performance was tested by calculating the log-likelihoods and comparing the difference in Akaike information criterion (AIC). The two-component normal mixture model systematically outperformed all others, despite the increase in the number of parameters. This model, as well as performing well statistically, has intuitive appeal for forensic biologists and could be implemented in an expert system with a continuous method for DNA interpretation.},
	number = {4},
	urldate = {2014-06-11TZ},
	journal = {Forensic Science International: Genetics},
	author = {Bright, Jo-Anne and Curran, James M. and Buckleton, John S.},
	month = jul,
	year = {2013},
	keywords = {Continuous models, DNA interpretation, Stutter},
	pages = {422--427}
}

@article{bright_characterising_2014,
	title = {Characterising the {STR} locus {D}6S1043 and examination of its effect on stutter rates},
	volume = {8},
	issn = {1872-4973},
	url = {http://www.sciencedirect.com/science/article/pii/S1872497313001464},
	doi = {10.1016/j.fsigen.2013.06.012},
	abstract = {The forensic analysis of DNA is most often undertaken by the amplification of short tandem repeats (STR) using the polymerase chain reaction (PCR). DNA amplification can result in production of the target allele amplicon and a by-product called stutter. Stutter is the result of the miscopy of the target allele and is typically one repeat smaller. Stutter is traditionally described as a ratio of stutter and allele height; stutter ratio (SR). The challenge to DNA profile interpretation is most serious whenever stutter products are of a similar height to the minor allelic peaks in a mixed DNA profile. An accurate assignment of peaks and the prediction of their height is important when objectively interpreting forensic DNA profiles. The longest uninterrupted stretch (LUS) of tandem repeats within the allele has previously been shown to be a good predictor of stutter ratio. LUS is determined by sequencing a range of observed alleles at a locus. The locus D6S1043 is a relatively new locus to appear in commercial forensic DNA testing kits. To date however, there has been no comprehensive report of sequencing of this locus. In this work, we sequence a sample of D6S1043 alleles to determine LUS values and investigate allele repeat number and LUS as explanatory variables for SR.},
	number = {1},
	urldate = {2014-06-11TZ},
	journal = {Forensic Science International: Genetics},
	author = {Bright, Jo-Anne and Stevenson, Kate E. and Coble, Michael D. and Hill, Carolyn R. and Curran, James M. and Buckleton, John S.},
	month = jan,
	year = {2014},
	keywords = {D6S1043, Forensic DNA, Interpretation, Sequencing, Stutter},
	pages = {20--23}
}

@article{seo_reduction_2014,
	title = {Reduction of stutter ratios in short tandem repeat loci typing of low copy number {DNA} samples},
	volume = {8},
	issn = {1872-4973},
	url = {http://www.sciencedirect.com/science/article/pii/S1872497313002159},
	doi = {10.1016/j.fsigen.2013.10.004},
	abstract = {Increased height of stutter peaks is a phenomenon with low copy number (LCN) short tandem repeat (STR) typing that can impact interpretation. An alternative strategy of lowering the annealing/extension temperature (LT) at 56 °C was designed to attempt to decrease the heights of stutter peaks. STR typing results were generated in terms of stutter ratios using LT-PCR conditions and compared with data obtained using standard (STD) PCR conditions. DNA samples ranging from 100 to 25 pg were amplified using reagents contained in the AmpFℓSTR® Identifiler® PCR Amplification or AmpFℓSTR® Identifiler® Plus PCR Amplification kits with 32 or 34 PCR cycles. Stutter ratios decreased by an average of 14.7\%, 14.9\% and 18.1\% at 100, 50 and 25 pg of template DNA under LT conditions compared with those of STD conditions in the Identifiler® Kit amplified samples. The LT conditions also decreased average stutter ratios by 13.3\% compared with those of STD conditions in the Identifiler® Plus Kit amplified samples. The overall PCR efficiency obtained with STD and LT conditions with the two STR kits was comparable in terms of the number of detected alleles, peak heights and peak height ratios. These results support the hypothesis that a lower temperature annealing/extension step reduces the likelihood of slippage during PCR by enhancing the stability of the DNA polymerase/template DNA complex or the stability of the generated duplex than the conditions of the standard extension step. This stability in turn would result in lower stutter ratios.},
	number = {1},
	urldate = {2014-06-11TZ},
	journal = {Forensic Science International: Genetics},
	author = {Seo, Seung Bum and Ge, Jianye and King, Jonathan L. and Budowle, Bruce},
	month = jan,
	year = {2014},
	keywords = {Low copy number typing, PCR, Stutter, short tandem repeat},
	pages = {213--218}
}
@article{balding_evaluation_2013,
	title = {Evaluation of mixed-source, low-template {DNA} profiles in forensic science},
	volume = {110},
	issn = {0027-8424, 1091-6490},
	url = {http://www.pnas.org/content/110/30/12241},
	doi = {10.1073/pnas.1219739110},
	abstract = {Enhancements in sensitivity now allow DNA profiles to be obtained from only tens of picograms of DNA, corresponding to a few cells, even for samples subject to degradation from environmental exposure. However, low-template DNA (LTDNA) profiles are subject to stochastic effects, such as “dropout” and “dropin” of alleles, and highly variable stutter peak heights. Although the sensitivity of the newly developed methods is highly appealing to crime investigators, courts are concerned about the reliability of the underlying science. High-profile cases relying on LTDNA evidence have collapsed amid controversy, including the case of Hoey in the United Kingdom and the case of Knox and Sollecito in Italy. I argue that rather than the reliability of the science, courts and commentators should focus on the validity of the statistical methods of evaluation of the evidence. Even noisy DNA evidence can be more powerful than many traditional types of evidence, and it can be helpful to a court as long as its strength is not overstated. There have been serious shortcomings in statistical methods for the evaluation of LTDNA profile evidence, however. Here, I propose a method that allows for multiple replicates with different rates of dropout, sporadic dropins, different amounts of DNA from different contributors, relatedness of suspected and alternate contributors, “uncertain” allele designations, and degradation. R code implementing the method is open source, facilitating wide scrutiny. I illustrate its good performance using real cases and simulated crime scene profiles.},
	language = {en},
	number = {30},
	urldate = {2014-05-14TZ},
	journal = {Proceedings of the National Academy of Sciences},
	author = {Balding, David J.},
	month = jul,
	year = {2013},
	pmid = {23818643},
	keywords = {Forensic Genetics, forensic identification, statistical genetics, weight of evidence},
	pages = {12241--12246}
}

@article{clayton_genetic_2004,
	title = {A genetic basis for anomalous band patterns encountered during {DNA} {STR} profiling},
	volume = {49},
	issn = {0022-1198},
	abstract = {Since 1995 the Forensic Science Service (FSS) has carried out DNA profiling of reference samples for the UK National DNA Database and in forensic casework using two multiplex STR profiling systems. During this period, profiles with anomalous banding patterns, although comparatively rare, have been encountered regularly. The FSS has collected instances of triallelic patterns and aberrant diallelic patterns. A systematic examination of these patterns has provided insight into their underlying genetic cause. The triallelic patterns could be classified into two types based on the relative intensities of their component alleles. In the Type 1 pattern the alleles were of uneven intensity, whereas in the Type 2 pattern, all three alleles were of even intensity. Evidence is presented that the more frequent Type 1 pattern is the result of somatic mutation at a heterozygous locus, and the Type 2 pattern is the result of a localized chromosomal rearrangement at a heterozygous locus. Directly from the Type 1 pattern, it was possible to deduce the size difference between the progenitor and mutated allele. All mutational changes were found to be multiples of four nucleotides, suggesting the loss or addition of one or more tetrameric repeat units. Aberrant diallelic patterns were identified by analysts due to an unexpectedly large difference in intensity between alleles at a heterozygous locus. While some of these diallelic patterns are likely caused by the same genetic phenomena described above occurring at a homozygous locus, others are demonstrated to be caused by a mutation in the primer binding sequence, leading to a reduction in amplification efficiency of one allele. It is concluded that based on a visual inspection of a profile, it is possible to infer a likely genetic basis directly from the triallelic pattern. By contrast, the aberrant diallelic patterns can be due to any one of a number of possible genetic effects.},
	language = {eng},
	number = {6},
	journal = {Journal of forensic sciences},
	author = {Clayton, Tim M and Guest, Jennifer L and Urquhart, Andy J and Gill, Peter D},
	month = nov,
	year = {2004},
	pmid = {15568691},
	keywords = {Child, Chromosome Banding, DNA Fingerprinting, DNA Mutational Analysis, Female, Gene Rearrangement, Genetic Variation, Humans, Loss of Heterozygosity, Male, Tandem Repeat Sequences},
	pages = {1207--1214}
}

@article{pascali_stochastic_2014,
	title = {‘{Stochastic}’ effects at balanced mixtures: {A} calibration study},
	volume = {8},
	issn = {1872-4973},
	shorttitle = {‘{Stochastic}’ effects at balanced mixtures},
	url = {http://www.sciencedirect.com/science/article/pii/S1872497313001415},
	doi = {10.1016/j.fsigen.2013.06.007},
	abstract = {DNA mixtures are challenging not only at low template DNA level but also at highly balanced quantitative ratio. In this latter case, interpretation may be complicated by the joint action of combinatorial uncertainty and stochastic effects of the PCR. We explore this particular and so far little noticed aspect of mixture interpretation by first providing a complete quantitative combinatorial analysis of the two-person mixture model (2PM) at highly balanced ratio of contributors, and then by carrying out a calibration study of the 2PM model on good quality experimental mixtures. The calibration tests provided the evidence for the existence of irregular distribution of peak heights, that can misguide the correct genotype assignment at high template ratios too. Repeating the experiment, performing Bayesian analysis to the whole evidence and developing a careful joint prediction of all plausible genotype datasets is highly mandatory in these cases, prior to set evidentiary LRs and use them in court.},
	number = {1},
	urldate = {2014-04-25TZ},
	journal = {Forensic Science International: Genetics},
	author = {Pascali, Vince L. and Merigioli, Sara},
	month = jan,
	year = {2014},
	keywords = {Genotype prediction, Mixtures, Peak area analysis, Stochastic effects},
	pages = {113--125}
}

@article{goor_mathematical_2011,
	title = {A {Mathematical} {Approach} to the {Analysis} of {Multiplex} {DNA} {Profiles}},
	volume = {73},
	issn = {0092-8240},
	url = {http://www.ncbi.nlm.nih.gov/pmc/articles/PMC3150588/},
	doi = {10.1007/s11538-010-9598-0},
	abstract = {Multiplex DNA profiles are used extensively for biomedical and forensic purposes. However, while DNA profile data generation is automated, human analysis of those data is not, and the need for speed combined with accuracy demands a computer-automated approach to sample interpretation and quality assessment. In this paper, we describe an integrated mathematical approach to modeling the data and extracting the relevant information, while rejecting noise and sample artifacts. We conclude with examples showing the effectiveness of our algorithms.},
	number = {8},
	urldate = {2014-04-11TZ},
	journal = {Bulletin of mathematical biology},
	author = {Goor, Robert M. and Neall, Lisa Forman and Hoffman, Douglas and Sherry, Stephen T.},
	month = aug,
	year = {2011},
	pmid = {21103945},
	pmcid = {PMC3150588},
	pages = {1909--1931}
}

@book{jr_applied_2004,
	title = {Applied {Logistic} {Regression}},
	isbn = {9780471654025},
	abstract = {From the reviews of the First Edition."An interesting, useful, and well-written book on logistic regression models . . . Hosmer and Lemeshow have used very little mathematics, have presented difficult concepts heuristically and through illustrative examples, and have included references."—Choice"Well written, clearly organized, and comprehensive . . . the authors carefully walk the reader through the estimation of interpretation of coefficients from a wide variety of logistic regression models . . . their careful explication of the quantitative re-expression of coefficients from these various models is excellent."—Contemporary Sociology"An extremely well-written book that will certainly prove an invaluable acquisition to the practicing statistician who finds other literature on analysis of discrete data hard to follow or heavily theoretical."—The StatisticianIn this revised and updated edition of their popular book, David Hosmer and Stanley Lemeshow continue to provide an amazingly accessible introduction to the logistic regression model while incorporating advances of the last decade, including a variety of software packages for the analysis of data sets. Hosmer and Lemeshow extend the discussion from biostatistics and epidemiology to cutting-edge applications in data mining and machine learning, guiding readers step-by-step through the use of modeling techniques for dichotomous data in diverse fields. Ample new topics and expanded discussions of existing material are accompanied by a wealth of real-world examples-with extensive data sets available over the Internet.},
	language = {en},
	publisher = {John Wiley \& Sons},
	author = {Jr, David W. Hosmer and Lemeshow, Stanley},
	month = oct,
	year = {2004},
	keywords = {Mathematics / Probability \& Statistics / Regression Analysis, Mathematics / Probability \& Statistics / Stochastic Processes}
}

@article{gill_development_2004,
	title = {Development of a {Simulation} {Model} to {Assess} the impact of contamination in casework using {STRs}},
	volume = {49},
	number = {3},
	journal = {J Forensic Sci},
	author = {Gill, Peter and Kirkham, Amanda},
	month = may,
	year = {2004},
	pages = {1--7}
}

@article{wickham_testthat:_2011,
	title = {testthat: {Get} {Started} with {Testing}},
	volume = {3},
	number = {1},
	journal = {The R Journal},
	author = {Wickham, Hadley},
	month = jun,
	year = {2011},
	pages = {5--10}
}

@article{murphy_legal_2013,
	title = {Legal and {Ethical} {Issues} in {Forensic} {DNA} {Phenotyping}},
	url = {http://lsr.nellco.org/nyu_plltwp/415},
	journal = {New York University Public Law and Legal Theory Working Papers},
	author = {Murphy, Erin},
	month = jul,
	year = {2013}
}

@article{kayser_improving_2011,
	title = {Improving human forensics through advances in genetics, genomics and molecular biology},
	volume = {12},
	issn = {1471-0064},
	doi = {10.1038/nrg2952},
	abstract = {Forensic DNA profiling currently allows the identification of persons already known to investigating authorities. Recent advances have produced new types of genetic markers with the potential to overcome some important limitations of current DNA profiling methods. Moreover, other developments are enabling completely new kinds of forensically relevant information to be extracted from biological samples. These include new molecular approaches for finding individuals previously unknown to investigators, and new molecular methods to support links between forensic sample donors and criminal acts. Such advances in genetics, genomics and molecular biology are likely to improve human forensic case work in the near future.},
	language = {eng},
	number = {3},
	journal = {Nature reviews. Genetics},
	author = {Kayser, Manfred and de Knijff, Peter},
	month = mar,
	year = {2011},
	pmid = {21331090},
	keywords = {DNA Fingerprinting, Databases, Genetic, Female, Forensic Medicine, Genetic Markers, Genomics, Humans, Male},
	pages = {179--192}
}

@article{bremmer_forensic_2012,
	title = {Forensic quest for age determination of bloodstains},
	volume = {216},
	issn = {0379-0738},
	url = {http://www.sciencedirect.com/science/article/pii/S0379073811003598},
	doi = {10.1016/j.forsciint.2011.07.027},
	abstract = {Bloodstains at crime scenes are among the most important types of evidence for forensic investigators. They can be used for DNA-profiling for verifying the suspect's identity or for pattern analysis in order to reconstruct the crime. However, until now, using bloodstains to determine the time elapsed since the crime was committed is still not possible. From a criminalistic point of view, an accurate estimation of when the crime was committed enables to verify witnesses’ statements, limits the number of suspects and assesses alibis. Despite several attempts and exploration of many technologies during a century, no method has been materialized into forensic practice. This review gives an overview of an extensive search in scientific literature of techniques that address the quest for age determination of bloodstains. We found that most techniques are complementary to each other, in short as well as long term age determination. Techniques are compared concerning their sensitivity for short and long term ageing of bloodstains and concerning their possible applicability to be used on a crime scene. In addition, experimental challenges like substrate variation, interdonor variation and environmental influences are addressed. Comparison of these techniques contributes to our knowledge of the physics and biochemistry in an ageing bloodstain. Further improvement and incorporation of environmental factors are necessary to enable age determination of bloodstains to be acceptable in court.},
	number = {1–3},
	urldate = {2014-03-20TZ},
	journal = {Forensic Science International},
	author = {Bremmer, Rolf H. and de Bruin, Karla G. and van Gemert, Martin J. C. and van Leeuwen, Ton G. and Aalders, Maurice C. G.},
	month = mar,
	year = {2012},
	keywords = {Age determination, Bloodstains, Crime scene, Forensic science},
	pages = {1--11}
}

@article{gill_development_1997,
	title = {Development of guidelines to designate alleles using an {STR} multiplex system},
	volume = {89},
	issn = {0379-0738},
	url = {http://www.sciencedirect.com/science/article/pii/S037907389700131X},
	doi = {10.1016/S0379-0738(97)00131-X},
	abstract = {We have carried out extensive validation of a multiplex system of 6 STR loci and the Amelogenin sex test to investigate the following characteristics: relative peak areas of heterozygote peaks; non-specific artefacts; stutters caused by slippage of the Taq enzyme; pull-up (an electronic artefact often associated with software). The purpose of this paper is to demonstrate how interpretation guidelines can be formulated by experimentation and analysis using casework samples. Automation allows data relating to band position (in base pairs), peak area and peak height to be easily collected and manipulated in spreadsheets or computer programs. This paves the way to designing expert systems to carry out the interpretative process.},
	number = {3},
	urldate = {2014-02-20TZ},
	journal = {Forensic Science International},
	author = {Gill, P. and Sparkes, R. and Kimpton, C.},
	month = oct,
	year = {1997},
	keywords = {Automation, Interpretation, STR, expert system},
	pages = {185--197}
}

@article{national_research_council_evaluation_1996,
	title = {Evaluation of {Forensic} {DNA} {Evidence}},
	url = {https://www.ncjrs.gov/pdffiles1/Digitization/166538NCJRS.pdf},
	abstract = {The first chapter describes the 1992 report, the changes since that report, the uses and validity of DNA typing, differences between DNA typing in criminal cases and in civil paternity litigation, reasons for the seemingly contradictory probability estimates that various experts sometimes present in court, and the committee's approach to the issue of "population structure." Chapter 2 describes the genetic and molecular basis of DNA typing, followed by a chapter on laboratory performance. The latter chapter includes descriptions of ways that errors can arise and how their occurrence might be minimized. It contains recommendations on quality control and assurance, laboratory accreditation, proficiency tests, and confirmatory testing. Chapter 4 explains the generally applicable principles of population genetics and then considers the implications of the fact that the population of the United States contains various groups and subgroups with different mixes of genes. The fifth chapter considers how the estimated frequency of an incriminating DNA profile relates to conclusions about the source of the DNA in the evidence sample. It concludes that the abundance of data in various ethnic groups within the major races and the methods outlined in the previous two chapters imply that the 1992 report's suggested ceiling principle and interim ceiling principle are unnecessary. The final chapter discusses the legal implications of the conclusions and recommendations. 233 references},
	author = {{National Research Council}},
	year = {1996}
}

@article{scherer_investigator_2011,
	title = {The {Investigator}® {ESSplex} {Plus} {Kit}: {Fast}, sensitive, and robust amplification of the {European} {Standard} {Set} of loci},
	volume = {3},
	issn = {1875-1768},
	shorttitle = {The {Investigator}® {ESSplex} {Plus} {Kit}},
	url = {http://www.sciencedirect.com/science/article/pii/S1875176811002046},
	doi = {10.1016/j.fsigss.2011.09.065},
	abstract = {Forensic DNA laboratories need to provide results in a very short time. Therefore, in addition to crucial quality parameters (e.g., sensitivity and robustness), speed is an increasingly important feature of STR PCR assays. QIAGEN has developed the Investigator ESSplex Plus Kit, which combines the features necessary for fast and reliable analysis of demanding forensic samples. Based on our fast-cycling multiplex PCR technology, we have introduced a novel reaction mix that enables a standard 30 cycle amplification in ∼90 min, setting a new level of speed in STR analysis. Well-balanced full profiles are reliably obtained with 125 pg of DNA template. Even a single genomic DNA copy gives rise to peak heights easily detectable with commonly used analysis thresholds. The assay is very robust and can tolerate PCR inhibitors of up to 200 ng/μl humic acid or 1000 μM hematin without allelic dropout, higher than any other kit on the market. The Investigator ESSplex Plus Kit provides a clean baseline, without artifacts that may interfere with the analysis of low-copy-number samples. These features help to reduce the number of samples that require reanalysis and contribute to more streamlined and efficient laboratory workflow.},
	number = {1},
	urldate = {2014-02-03TZ},
	journal = {Forensic Science International: Genetics Supplement Series},
	author = {Scherer, Mario and Müller, Daniel and Begemann, Sebastian and Steeger, Britta and Pakulla, Sarah and Breitbach, Melanie and Cornelius, Stefan and Bochmann, Lars and Prochnow, Anke and Schnibbe, Thomas and Engel, Holger},
	month = dec,
	year = {2011},
	keywords = {European Standard Set of loci, Forensic, Inhibitor},
	pages = {e407--e408}
}

@article{prieto_euroforgen-noe_2014,
	title = {Euroforgen-{NoE} collaborative exercise on {LRmix} to demonstrate standardization of the interpretation of complex {DNA} profiles},
	volume = {9},
	issn = {1872-4973},
	url = {http://www.sciencedirect.com/science/article/pii/S1872497313002238},
	doi = {10.1016/j.fsigen.2013.10.011},
	abstract = {There has been very little work published on the variation of reporting practices of mixtures between laboratories, but it has been previously demonstrated that there is little consistency. This is because there is no current uniformity of practice, so different laboratories will operate using different rules. The interpretation of mixtures is not solely a matter of using some software to provide ‘an answer’. An assessment of a case will usually begin with a consideration of the circumstances of a crime. Assumptions made about the numbers of contributors follow from an examination of the electropherogram(s) – and these may differ between the prosecution and the defence hypotheses. There may be a necessity to evaluate several sets of hypotheses for any given case if the circumstances are uncertain. Once the hypotheses are formulated, the mathematical analysis is complex and can only be accomplished by the use of specialist software. In order to obtain meaningful results, it is essential that scientists are trained, not only in the use of the software, but also in the methodology to understand the likelihood ratio concept that is used. The Euroforgen-NoE initiative has developed a training course that utilizes the LRmix program to carry out the calculations. This software encompasses the recommendations of the ISFG DNA commissions on mixture interpretation and is able to interpret samples that may come from two or more contributors and may also be partial profiles. Recently, eighteen different laboratories were trained in the methodology. Afterwards they were asked to independently analyze two different cases with partial mixture DNA evidence and to write a statement court-report. We show that by introducing a structured training programme, it is possible to demonstrate, for the first time, that a high degree of standardization, leading to uniformity of results can be achieved by participating laboratories.},
	urldate = {2014-01-27TZ},
	journal = {Forensic Science International: Genetics},
	author = {Prieto, L. and Haned, H. and Mosquera, A. and Crespillo, M. and Alemañ, M. and Aler, M. and Álvarez, F. and Baeza-Richer, C. and Dominguez, A. and Doutremepuich, C. and Farfán, M. J. and Fenger-Grøn, M. and García-Ganivet, J. M. and González-Moya, E. and Hombreiro, L. and Lareu, M. V. and Martínez-Jarreta, B. and Merigioli, S. and Milans del Bosch, P. and Morling, N. and Muñoz-Nieto, M. and Ortega-González, E. and Pedrosa, S. and Pérez, R. and Solís, C. and Yurrebaso, I. and Gill, P.},
	month = mar,
	year = {2014},
	keywords = {Drop-in, Drop-out, Euroforgen-NoE, Forensim, LRmix, Likelihood ratio},
	pages = {47--54}
}

@article{weir_second_1996,
	title = {The second {National} {Research} {Council} report on forensic {DNA} evidence.},
	volume = {59},
	issn = {0002-9297},
	url = {http://www.ncbi.nlm.nih.gov/pmc/articles/PMC1914912/},
	number = {3},
	urldate = {2014-01-26TZ},
	journal = {American Journal of Human Genetics},
	author = {Weir, B. S.},
	month = sep,
	year = {1996},
	pmid = {8751849},
	pmcid = {PMC1914912},
	pages = {497--500}
}

@article{slooten_validation_2011,
	title = {Validation of {DNA}-based identification software by computation of pedigree likelihood ratios},
	volume = {5},
	issn = {1872-4973},
	url = {http://www.sciencedirect.com/science/article/pii/S1872497310001092},
	doi = {10.1016/j.fsigen.2010.06.005},
	abstract = {Disaster victim identification (DVI) can be aided by DNA-evidence, by comparing the DNA-profiles of unidentified individuals with those of surviving relatives. The DNA-evidence is used optimally when such a comparison is done by calculating the appropriate likelihood ratios. Though conceptually simple, the calculations can be quite involved, especially with large pedigrees, precise mutation models etc. In this article we describe a series of test cases designed to check if software designed to calculate such likelihood ratios computes them correctly. The cases include both simple and more complicated pedigrees, among which inbred ones. We show how to calculate the likelihood ratio numerically and algebraically, including a general mutation model and possibility of allelic dropout. In Appendix A we show how to derive such algebraic expressions mathematically.

We have set up these cases to validate new software, called Bonaparte, which performs pedigree likelihood ratio calculations in a DVI context. Bonaparte has been developed by SNN Nijmegen (The Netherlands) for the Netherlands Forensic Institute (NFI). It is available free of charge for non-commercial purposes (see www.dnadvi.nl for details). Commercial licenses can also be obtained. The software uses Bayesian networks and the junction tree algorithm to perform its calculations.},
	number = {4},
	urldate = {2014-01-23TZ},
	journal = {Forensic Science International: Genetics},
	author = {Slooten, K.},
	month = aug,
	year = {2011},
	keywords = {Bayesian networks, Disaster victim identification, Kinship, Likelihood ratio, Software validation},
	pages = {308--315}
}

@article{bruijning-van_dongen_bayesian_2009,
	title = {Bayesian networks for victim identification on the basis of {DNA} profiles},
	volume = {2},
	issn = {1875-1768},
	url = {http://www.sciencedirect.com/science/article/pii/S1875176809000432},
	doi = {10.1016/j.fsigss.2009.08.024},
	abstract = {We have developed software to improve screening and matching routine for victim identification based on DNA profiles. The software, called Napoleon/Bonaparte, uses Bayesian networks for the analysis. It is designed for effective handling of the identification process in case of a large disaster with many victims and can be applied in the missing person program. In this paper we will describe the Bayesian network approach and we will discuss some of the additional features to handle events with many victims.},
	number = {1},
	urldate = {2014-01-23TZ},
	journal = {Forensic Science International: Genetics Supplement Series},
	author = {Bruijning-van Dongen, C. J. and Slooten, K. and Burgers, W. and Wiegerinck, W.},
	year = {2009},
	keywords = {Bayesian networks, Computer programs, DNA profile, forensic identification},
	pages = {466--468}
}

@article{buckleton_utilising_2014,
	title = {Utilising allelic dropout probabilities estimated by logistic regression in casework},
	volume = {9},
	issn = {1872-4973},
	url = {http://www.sciencedirect.com/science/article/pii/S1872497313001518},
	doi = {10.1016/j.fsigen.2013.07.001},
[truncated: 195,192 more chars]
