# Supplementary material for: Characterization of degradation and heterozygote balance by simulation of the forensic DNA analysis process
Source: Int J Legal Med. 2016 Nov 3;131(2):303–17. doi: 10.1007/s00414-016-1453-x (PMC5306348; doi:10.1007/s00414-016-1453-x)
Supplement: Supplementary file 2 — (ZIP 8.17 MB) [file 414_2016_1453_MOESM2_ESM.zip › template.bbl]

\begin{thebibliography}{52}
\expandafter\ifx\csname natexlab\endcsname\relax\def\natexlab#1{#1}\fi
\providecommand{\bibinfo}[2]{#2}
\ifx\xfnm\relax \def\xfnm[#1]{\unskip,\space#1}\fi
%Type = Article
\bibitem[{Haned et~al.(2012)Haned, Slooten, and Gill}]{haned_exploratory_2012}
\bibinfo{author}{H.~Haned}, \bibinfo{author}{K.~Slooten},
  \bibinfo{author}{P.~Gill},
\newblock \bibinfo{title}{Exploratory data analysis for the interpretation of
  low template {DNA} mixtures},
\newblock \bibinfo{journal}{Forensic Science International: Genetics}
  \bibinfo{volume}{6} (\bibinfo{year}{2012}) \bibinfo{pages}{762--774}.
%Type = Article
\bibitem[{Gill and Haned(2013)}]{gill_new_2013}
\bibinfo{author}{P.~Gill}, \bibinfo{author}{H.~Haned},
\newblock \bibinfo{title}{A new methodological framework to interpret complex
  {DNA} profiles using likelihood ratios},
\newblock \bibinfo{journal}{Forensic Science International: Genetics}
  \bibinfo{volume}{7} (\bibinfo{year}{2013}) \bibinfo{pages}{251--263}.
%Type = Article
\bibitem[{Perlin et~al.(2011)Perlin, Legler, Spencer, Smith, Allan, Belrose,
  and Duceman}]{perlin_validating_2011}
\bibinfo{author}{M.~W. Perlin}, \bibinfo{author}{M.~M. Legler},
  \bibinfo{author}{C.~E. Spencer}, \bibinfo{author}{J.~L. Smith},
  \bibinfo{author}{W.~P. Allan}, \bibinfo{author}{J.~L. Belrose},
  \bibinfo{author}{B.~W. Duceman},
\newblock \bibinfo{title}{Validating {TrueAllele} {DNA} {Mixture}
  {Interpretation}},
\newblock \bibinfo{journal}{Journal of Forensic Sciences} \bibinfo{volume}{56}
  (\bibinfo{year}{2011}) \bibinfo{pages}{1430--1447}.
%Type = Article
\bibitem[{Haned and Gill(2011)}]{haned_analysis_2011}
\bibinfo{author}{H.~Haned}, \bibinfo{author}{P.~Gill},
\newblock \bibinfo{title}{Analysis of complex {DNA} mixtures using the
  {Forensim} package},
\newblock \bibinfo{journal}{Forensic Science International: Genetics Supplement
  Series} \bibinfo{volume}{3} (\bibinfo{year}{2011}) \bibinfo{pages}{e79--e80}.
%Type = Article
\bibitem[{Mitchell et~al.(2012)Mitchell, Tamariz, O'Connell, Ducasse,
  Budimlija, Prinz, and Caragine}]{mitchell_validation_2012}
\bibinfo{author}{A.~A. Mitchell}, \bibinfo{author}{J.~Tamariz},
  \bibinfo{author}{K.~O'Connell}, \bibinfo{author}{N.~Ducasse},
  \bibinfo{author}{Z.~Budimlija}, \bibinfo{author}{M.~Prinz},
  \bibinfo{author}{T.~Caragine},
\newblock \bibinfo{title}{Validation of a {DNA} mixture statistics tool
  incorporating allelic drop-out and drop-in},
\newblock \bibinfo{journal}{Forensic Science International: Genetics}
  \bibinfo{volume}{6} (\bibinfo{year}{2012}) \bibinfo{pages}{749--761}.
%Type = Article
\bibitem[{Bleka et~al.(2016)Bleka, Storvik, and Gill}]{bleka_euroformix:_2016}
\bibinfo{author}{O.~Bleka}, \bibinfo{author}{G.~Storvik},
  \bibinfo{author}{P.~Gill},
\newblock \bibinfo{title}{{EuroForMix}: {An} open source software based on a
  continuous model to evaluate {STR} {DNA} profiles from a mixture of
  contributors with artefacts},
\newblock \bibinfo{journal}{Forensic Science International: Genetics}
  \bibinfo{volume}{21} (\bibinfo{year}{2016}) \bibinfo{pages}{35--44}.
%Type = Article
\bibitem[{Colussi et~al.(2009)Colussi, Viegas, Beltramo, and
  Lojo}]{colussi_efficiency_2009}
\bibinfo{author}{A.~Colussi}, \bibinfo{author}{M.~Viegas},
  \bibinfo{author}{J.~Beltramo}, \bibinfo{author}{M.~Lojo},
\newblock \bibinfo{title}{Efficiency of {DNA} {IQ} {System} in recovering semen
  {DNA} from cotton swabs},
\newblock \bibinfo{journal}{Forensic Science International: Genetics Supplement
  Series} \bibinfo{volume}{2} (\bibinfo{year}{2009}) \bibinfo{pages}{87--88}.
%Type = Article
\bibitem[{Kishore et~al.(2006)Kishore, Reef~Hardy, Anderson, Sanchez, and
  Buoncristiani}]{kishore_optimization_2006}
\bibinfo{author}{R.~Kishore}, \bibinfo{author}{W.~Reef~Hardy},
  \bibinfo{author}{V.~J. Anderson}, \bibinfo{author}{N.~A. Sanchez},
  \bibinfo{author}{M.~R. Buoncristiani},
\newblock \bibinfo{title}{Optimization of {DNA} {Extraction} from {Low}-{Yield}
  and {Degraded} {Samples} {Using} the {BioRobot} {EZ}1 and {BioRobot} {M}48},
\newblock \bibinfo{journal}{Journal of Forensic Sciences} \bibinfo{volume}{51}
  (\bibinfo{year}{2006}) \bibinfo{pages}{1055--1061}.
%Type = Article
\bibitem[{Swaran and Welch(2012)}]{swaran_comparison_2012}
\bibinfo{author}{Y.~C. Swaran}, \bibinfo{author}{L.~Welch},
\newblock \bibinfo{title}{A comparison between direct {PCR} and extraction to
  generate {DNA} profiles from samples retrieved from various substrates},
\newblock \bibinfo{journal}{Forensic Science International: Genetics}
  \bibinfo{volume}{6} (\bibinfo{year}{2012}) \bibinfo{pages}{407--412}.
%Type = Article
\bibitem[{Hudlow et~al.(2008)Hudlow, Chong, Swango, Timken, and
  Buoncristiani}]{hudlow_quadruplex_2008}
\bibinfo{author}{W.~R. Hudlow}, \bibinfo{author}{M.~D. Chong},
  \bibinfo{author}{K.~L. Swango}, \bibinfo{author}{M.~D. Timken},
  \bibinfo{author}{M.~R. Buoncristiani},
\newblock \bibinfo{title}{A quadruplex real-time {qPCR} assay for the
  simultaneous assessment of total human {DNA}, human male {DNA}, {DNA}
  degradation and the presence of {PCR} inhibitors in forensic samples: a
  diagnostic tool for {STR} typing},
\newblock \bibinfo{journal}{Forensic Science International. Genetics}
  \bibinfo{volume}{2} (\bibinfo{year}{2008}) \bibinfo{pages}{108--125}.
%Type = Article
\bibitem[{Gill et~al.(2005)Gill, Curran, and Elliot}]{gill_graphical_2005}
\bibinfo{author}{P.~Gill}, \bibinfo{author}{J.~Curran},
  \bibinfo{author}{K.~Elliot},
\newblock \bibinfo{title}{A graphical simulation model of the entire {DNA}
  process associated with the analysis of short tandem repeat loci},
\newblock \bibinfo{journal}{Nucleic Acids Research} \bibinfo{volume}{33}
  (\bibinfo{year}{2005}) \bibinfo{pages}{632--643}.
%Type = Article
\bibitem[{Stolovitzky and Cecchi(1996)}]{stolovitzky_efficiency_1996}
\bibinfo{author}{G.~Stolovitzky}, \bibinfo{author}{G.~Cecchi},
\newblock \bibinfo{title}{Efficiency of {DNA} replication in the polymerase
  chain reaction},
\newblock \bibinfo{journal}{Proceedings of the National Academy of Sciences}
  \bibinfo{volume}{93} (\bibinfo{year}{1996}) \bibinfo{pages}{12947--12952}.
%Type = Article
\bibitem[{Haned(2011)}]{haned_forensim:_2011}
\bibinfo{author}{H.~Haned},
\newblock \bibinfo{title}{Forensim: {An} open-source initiative for the
  evaluation of statistical methods in forensic genetics},
\newblock \bibinfo{journal}{Forensic Science International: Genetics}
  \bibinfo{volume}{5} (\bibinfo{year}{2011}) \bibinfo{pages}{265--268}.
%Type = Article
\bibitem[{Lee et~al.(2006)Lee, Lim, Yoo, Zhang, and Park}]{lee_simulation_2006}
\bibinfo{author}{J.~Y. Lee}, \bibinfo{author}{H.-W. Lim},
  \bibinfo{author}{S.-I. Yoo}, \bibinfo{author}{B.-T. Zhang},
  \bibinfo{author}{T.~H. Park},
\newblock \bibinfo{title}{Simulation and real-time monitoring of polymerase
  chain reaction for its higher efficiency},
\newblock \bibinfo{journal}{Biochemical Engineering Journal}
  \bibinfo{volume}{29} (\bibinfo{year}{2006}) \bibinfo{pages}{109--118}.
%Type = Article
\bibitem[{Kainz(2000)}]{kainz_pcr_2000}
\bibinfo{author}{P.~Kainz},
\newblock \bibinfo{title}{The {PCR} plateau phase - towards an understanding of
  its limitations},
\newblock \bibinfo{journal}{Biochimica et Biophysica Acta (BBA) - Gene
  Structure and Expression} \bibinfo{volume}{1494} (\bibinfo{year}{2000})
  \bibinfo{pages}{23--27}.
%Type = Article
\bibitem[{Hedell et~al.(2015)Hedell, Dufva, Ansell, Mostad, and
  Hedman}]{hedell_enhanced_2015}
\bibinfo{author}{R.~Hedell}, \bibinfo{author}{C.~Dufva},
  \bibinfo{author}{R.~Ansell}, \bibinfo{author}{P.~Mostad},
  \bibinfo{author}{J.~Hedman},
\newblock \bibinfo{title}{Enhanced low-template {DNA} analysis conditions and
  investigation of allele dropout patterns},
\newblock \bibinfo{journal}{Forensic Science International: Genetics}
  \bibinfo{volume}{14} (\bibinfo{year}{2015}) \bibinfo{pages}{61--75}.
%Type = Article
\bibitem[{Shinde et~al.(2003)Shinde, Lai, Sun, and Arnheim}]{shinde_taq_2003}
\bibinfo{author}{D.~Shinde}, \bibinfo{author}{Y.~Lai},
  \bibinfo{author}{F.~Sun}, \bibinfo{author}{N.~Arnheim},
\newblock \bibinfo{title}{Taq {DNA} polymerase slippage mutation rates measured
  by {PCR} and quasi-likelihood analysis: ({CA}/{GT})n and ({A}/{T})n
  microsatellites},
\newblock \bibinfo{journal}{Nucleic Acids Research} \bibinfo{volume}{31}
  (\bibinfo{year}{2003}) \bibinfo{pages}{974--980}.
%Type = Article
\bibitem[{Timken et~al.(2014)Timken, Klein, and
  Buoncristiani}]{timken_stochastic_2014}
\bibinfo{author}{M.~D. Timken}, \bibinfo{author}{S.~B. Klein},
  \bibinfo{author}{M.~R. Buoncristiani},
\newblock \bibinfo{title}{Stochastic sampling effects in {STR} typing:
  {Implications} for analysis and interpretation},
\newblock \bibinfo{journal}{Forensic Science International: Genetics}
  \bibinfo{volume}{11} (\bibinfo{year}{2014}) \bibinfo{pages}{195--204}.
%Type = Article
\bibitem[{Weusten and Herbergs(2012)}]{weusten_stochastic_2012}
\bibinfo{author}{J.~Weusten}, \bibinfo{author}{J.~Herbergs},
\newblock \bibinfo{title}{A stochastic model of the processes in {PCR} based
  amplification of {STR} {DNA} in forensic applications},
\newblock \bibinfo{journal}{Forensic Science International: Genetics}
  \bibinfo{volume}{6} (\bibinfo{year}{2012}) \bibinfo{pages}{17--25}.
%Type = Article
\bibitem[{Hansson et~al.(2014)Hansson, Gill, and
  Egeland}]{hansson_str-validator:_2014}
\bibinfo{author}{O.~Hansson}, \bibinfo{author}{P.~Gill},
  \bibinfo{author}{T.~Egeland},
\newblock \bibinfo{title}{{STR}-validator: {An} open source platform for
  validation and process control},
\newblock \bibinfo{journal}{Forensic Science International: Genetics}
  \bibinfo{volume}{13} (\bibinfo{year}{2014}) \bibinfo{pages}{154--166}.
%Type = Article
\bibitem[{Alaeddini(2012)}]{alaeddini_forensic_2012}
\bibinfo{author}{R.~Alaeddini},
\newblock \bibinfo{title}{Forensic implications of {PCR} inhibition - {A}
  review},
\newblock \bibinfo{journal}{Forensic Science International: Genetics}
  \bibinfo{volume}{6} (\bibinfo{year}{2012}) \bibinfo{pages}{297--305}.
%Type = Article
\bibitem[{Hedman et~al.(2013)Hedman, Knutsson, Ansell, Rådström, and
  Rasmusson}]{hedman_pre-pcr_2013}
\bibinfo{author}{J.~Hedman}, \bibinfo{author}{R.~Knutsson},
  \bibinfo{author}{R.~Ansell}, \bibinfo{author}{P.~Rådström},
  \bibinfo{author}{B.~Rasmusson},
\newblock \bibinfo{title}{Pre-{PCR} processing in bioterrorism preparedness:
  improved diagnostic capabilities for laboratory response networks},
\newblock \bibinfo{journal}{Biosecurity and Bioterrorism: Biodefense Strategy,
  Practice, and Science} \bibinfo{volume}{11 Suppl 1} (\bibinfo{year}{2013})
  \bibinfo{pages}{S87--101}.
%Type = Article
\bibitem[{Kelly et~al.(2012)Kelly, Bright, Curran, and
  Buckleton}]{kelly_modelling_2012}
\bibinfo{author}{H.~Kelly}, \bibinfo{author}{J.-A. Bright},
  \bibinfo{author}{J.~M. Curran}, \bibinfo{author}{J.~Buckleton},
\newblock \bibinfo{title}{Modelling heterozygote balance in forensic {DNA}
  profiles},
\newblock \bibinfo{journal}{Forensic Science International: Genetics}
  \bibinfo{volume}{6} (\bibinfo{year}{2012}) \bibinfo{pages}{729--734}.
%Type = Article
\bibitem[{Lucy et~al.(2007)Lucy, Curran, Pirie, and
  Gill}]{lucy_probability_2007}
\bibinfo{author}{D.~Lucy}, \bibinfo{author}{J.~M. Curran},
  \bibinfo{author}{A.~A. Pirie}, \bibinfo{author}{P.~Gill},
\newblock \bibinfo{title}{The probability of achieving full allelic
  representation for {LCN}-{STR} profiling of haploid cells},
\newblock \bibinfo{journal}{Science \& Justice} \bibinfo{volume}{47}
  (\bibinfo{year}{2007}) \bibinfo{pages}{168--171}.
%Type = Article
\bibitem[{Taberlet et~al.(1996)Taberlet, Griffin, Goossens, Questiau, Manceau,
  Escaravage, Waits, and Bouvet}]{taberlet_reliable_1996}
\bibinfo{author}{P.~Taberlet}, \bibinfo{author}{S.~Griffin},
  \bibinfo{author}{B.~Goossens}, \bibinfo{author}{S.~Questiau},
  \bibinfo{author}{V.~Manceau}, \bibinfo{author}{N.~Escaravage},
  \bibinfo{author}{L.~P. Waits}, \bibinfo{author}{J.~Bouvet},
\newblock \bibinfo{title}{Reliable genotyping of samples with very low {DNA}
  quantities using {PCR}.},
\newblock \bibinfo{journal}{Nucleic Acids Research} \bibinfo{volume}{24}
  (\bibinfo{year}{1996}) \bibinfo{pages}{3189--3194}.
%Type = Article
\bibitem[{Gill et~al.(2000)Gill, Sparkes, Fereday, and
  Werrett}]{gill_report_2000}
\bibinfo{author}{P.~Gill}, \bibinfo{author}{R.~Sparkes},
  \bibinfo{author}{L.~Fereday}, \bibinfo{author}{D.~J. Werrett},
\newblock \bibinfo{title}{Report of the {European} {Network} of {Forensic}
  {Science} {Institutes} ({ENSFI}): formulation and testing of principles to
  evaluate {STR} multiplexes},
\newblock \bibinfo{journal}{Forensic Science International}
  \bibinfo{volume}{108} (\bibinfo{year}{2000}) \bibinfo{pages}{1--29}.
%Type = Article
\bibitem[{Haned et~al.(2011)Haned, Egeland, Pontier, Pène, and
  Gill}]{haned_estimating_2011}
\bibinfo{author}{H.~Haned}, \bibinfo{author}{T.~Egeland},
  \bibinfo{author}{D.~Pontier}, \bibinfo{author}{L.~Pène},
  \bibinfo{author}{P.~Gill},
\newblock \bibinfo{title}{Estimating drop-out probabilities in forensic {DNA}
  samples: {A} simulation approach to evaluate different models},
\newblock \bibinfo{journal}{Forensic Science International: Genetics}
  \bibinfo{volume}{5} (\bibinfo{year}{2011}) \bibinfo{pages}{525--531}.
%Type = Article
\bibitem[{Miller et~al.(1999)Miller, Bryant, Madsen, and
  Ghiorse}]{miller_evaluation_1999}
\bibinfo{author}{D.~N. Miller}, \bibinfo{author}{J.~E. Bryant},
  \bibinfo{author}{E.~L. Madsen}, \bibinfo{author}{W.~C. Ghiorse},
\newblock \bibinfo{title}{Evaluation and optimization of {DNA} extraction and
  purification procedures for soil and sediment samples},
\newblock \bibinfo{journal}{Applied and Environmental Microbiology}
  \bibinfo{volume}{65} (\bibinfo{year}{1999}) \bibinfo{pages}{4715--4724}.
%Type = Article
\bibitem[{Adamowicz et~al.(2014)Adamowicz, Stasulli, Sobestanovich, and
  Bille}]{adamowicz_evaluation_2014}
\bibinfo{author}{M.~S. Adamowicz}, \bibinfo{author}{D.~M. Stasulli},
  \bibinfo{author}{E.~M. Sobestanovich}, \bibinfo{author}{T.~W. Bille},
\newblock \bibinfo{title}{Evaluation of {Methods} to {Improve} the {Extraction}
  and {Recovery} of {DNA} from {Cotton} {Swabs} for {Forensic} {Analysis}},
\newblock \bibinfo{journal}{PLOS ONE} \bibinfo{volume}{9}
  (\bibinfo{year}{2014}) \bibinfo{pages}{e116351}.
%Type = Article
\bibitem[{Templeton et~al.(2015)Templeton, Taylor, Handt, Skuza, and
  Linacre}]{templeton_direct_2015}
\bibinfo{author}{J.~E.~L. Templeton}, \bibinfo{author}{D.~Taylor},
  \bibinfo{author}{O.~Handt}, \bibinfo{author}{P.~Skuza},
  \bibinfo{author}{A.~Linacre},
\newblock \bibinfo{title}{Direct {PCR} {Improves} the {Recovery} of {DNA} from
  {Various} {Substrates}},
\newblock \bibinfo{journal}{Journal of Forensic Sciences} \bibinfo{volume}{60}
  (\bibinfo{year}{2015}) \bibinfo{pages}{1558--1562}.
%Type = Article
\bibitem[{Walsh et~al.(1991)Walsh, Metzger, and Higuchi}]{walsh_chelex_1991}
\bibinfo{author}{P.~S. Walsh}, \bibinfo{author}{D.~A. Metzger},
  \bibinfo{author}{R.~Higuchi},
\newblock \bibinfo{title}{Chelex 100 as a medium for simple extraction of {DNA}
  for {PCR}-based typing from forensic material},
\newblock \bibinfo{journal}{BioTechniques} \bibinfo{volume}{10}
  (\bibinfo{year}{1991}) \bibinfo{pages}{506--513}.
%Type = Article
\bibitem[{Tvedebrink et~al.(2012)Tvedebrink, Mogensen, Stene, and
  Morling}]{tvedebrink_performance_2012}
\bibinfo{author}{T.~Tvedebrink}, \bibinfo{author}{H.~S. Mogensen},
  \bibinfo{author}{M.~C. Stene}, \bibinfo{author}{N.~Morling},
\newblock \bibinfo{title}{Performance of two 17 locus forensic identification
  {STR} kits - {Applied} {Biosystems}'s {AmpFlSTR} {NGMSElect} and {Promega}'s
  {PowerPlex} {ESI}17 kits},
\newblock \bibinfo{journal}{Forensic Science International: Genetics}
  \bibinfo{volume}{6} (\bibinfo{year}{2012}) \bibinfo{pages}{523--531}.
%Type = Article
\bibitem[{Bright et~al.(2014)Bright, Neville, Curran, and
  Buckleton}]{bright_variability_2014}
\bibinfo{author}{J.-A. Bright}, \bibinfo{author}{S.~Neville},
  \bibinfo{author}{J.~M. Curran}, \bibinfo{author}{J.~S. Buckleton},
\newblock \bibinfo{title}{Variability of mixed {DNA} profiles separated on a
  3130 and 3500 capillary electrophoresis instrument},
\newblock \bibinfo{journal}{Australian Journal of Forensic Sciences}
  \bibinfo{volume}{46} (\bibinfo{year}{2014}) \bibinfo{pages}{304--312}.
%Type = Article
\bibitem[{Bright et~al.(2012)Bright, McManus, Harbison, Gill, and
  Buckleton}]{bright_comparison_2012}
\bibinfo{author}{J.-A. Bright}, \bibinfo{author}{K.~McManus},
  \bibinfo{author}{S.~Harbison}, \bibinfo{author}{P.~Gill},
  \bibinfo{author}{J.~Buckleton},
\newblock \bibinfo{title}{A comparison of stochastic variation in mixed and
  unmixed casework and synthetic samples},
\newblock \bibinfo{journal}{Forensic Science International: Genetics}
  \bibinfo{volume}{6} (\bibinfo{year}{2012}) \bibinfo{pages}{180--184}.
%Type = Article
\bibitem[{Bright et~al.(2011)Bright, Huizing, Melia, and
  Buckleton}]{bright_determination_2011}
\bibinfo{author}{J.-A. Bright}, \bibinfo{author}{E.~Huizing},
  \bibinfo{author}{L.~Melia}, \bibinfo{author}{J.~Buckleton},
\newblock \bibinfo{title}{Determination of the variables affecting mixed
  {MiniFiler}™ {DNA} profiles},
\newblock \bibinfo{journal}{Forensic Science International: Genetics}
  \bibinfo{volume}{5} (\bibinfo{year}{2011}) \bibinfo{pages}{381--385}.
%Type = Article
\bibitem[{Budowle et~al.(2009)Budowle, Eisenberg, and van
  Daal}]{budowle_validity_2009}
\bibinfo{author}{B.~Budowle}, \bibinfo{author}{A.~J. Eisenberg},
  \bibinfo{author}{A.~van Daal},
\newblock \bibinfo{title}{Validity of {Low} {Copy} {Number} {Typing} and
  {Applications} to {Forensic} {Science}},
\newblock \bibinfo{journal}{Croatian Medical Journal} \bibinfo{volume}{50}
  (\bibinfo{year}{2009}) \bibinfo{pages}{207--217}.
%Type = Article
\bibitem[{Alaeddini et~al.(2010)Alaeddini, Walsh, and
  Abbas}]{alaeddini_forensic_2010}
\bibinfo{author}{R.~Alaeddini}, \bibinfo{author}{S.~J. Walsh},
  \bibinfo{author}{A.~Abbas},
\newblock \bibinfo{title}{Forensic implications of genetic analyses from
  degraded {DNA} - {A} review},
\newblock \bibinfo{journal}{Forensic Science International: Genetics}
  \bibinfo{volume}{4} (\bibinfo{year}{2010}) \bibinfo{pages}{148--157}.
%Type = Article
\bibitem[{Chung et~al.(2004)Chung, Drábek, Opel, Butler, and
  McCord}]{chung_study_2004}
\bibinfo{author}{D.~T. Chung}, \bibinfo{author}{J.~Drábek},
  \bibinfo{author}{K.~L. Opel}, \bibinfo{author}{J.~M. Butler},
  \bibinfo{author}{B.~R. McCord},
\newblock \bibinfo{title}{A study on the effects of degradation and template
  concentration on the amplification efficiency of the {STR} {Miniplex} primer
  sets},
\newblock \bibinfo{journal}{Journal of Forensic Sciences} \bibinfo{volume}{49}
  (\bibinfo{year}{2004}) \bibinfo{pages}{733--740}.
%Type = Article
\bibitem[{Bright et~al.(2013)Bright, Taylor, Curran, and
  Buckleton}]{bright_degradation_2013}
\bibinfo{author}{J.-A. Bright}, \bibinfo{author}{D.~Taylor},
  \bibinfo{author}{J.~M. Curran}, \bibinfo{author}{J.~S. Buckleton},
\newblock \bibinfo{title}{Degradation of forensic {DNA} profiles},
\newblock \bibinfo{journal}{Australian Journal of Forensic Sciences}
  \bibinfo{volume}{45} (\bibinfo{year}{2013}) \bibinfo{pages}{445--449}.
%Type = Article
\bibitem[{Funes-Huacca et~al.(2011)Funes-Huacca, Opel, Thompson, and
  McCord}]{funes-huacca_comparison_2011}
\bibinfo{author}{M.~E. Funes-Huacca}, \bibinfo{author}{K.~Opel},
  \bibinfo{author}{R.~Thompson}, \bibinfo{author}{B.~R. McCord},
\newblock \bibinfo{title}{A comparison of the effects of {PCR} inhibition in
  quantitative {PCR} and forensic {STR} analysis},
\newblock \bibinfo{journal}{ELECTROPHORESIS} \bibinfo{volume}{32}
  (\bibinfo{year}{2011}) \bibinfo{pages}{1084--1089}.
%Type = Article
\bibitem[{Thompson et~al.(2014)Thompson, Duncan, and
  McCord}]{thompson_investigation_2014}
\bibinfo{author}{R.~E. Thompson}, \bibinfo{author}{G.~Duncan},
  \bibinfo{author}{B.~R. McCord},
\newblock \bibinfo{title}{An investigation of {PCR} inhibition using
  {Plexor}-based quantitative {PCR} and short tandem repeat amplification},
\newblock \bibinfo{journal}{Journal of Forensic Sciences} \bibinfo{volume}{59}
  (\bibinfo{year}{2014}) \bibinfo{pages}{1517--1529}.
%Type = Article
\bibitem[{Tvedebrink et~al.(2012)Tvedebrink, Eriksen, Mogensen, and
  Morling}]{tvedebrink_statistical_2012}
\bibinfo{author}{T.~Tvedebrink}, \bibinfo{author}{P.~S. Eriksen},
  \bibinfo{author}{H.~S. Mogensen}, \bibinfo{author}{N.~Morling},
\newblock \bibinfo{title}{Statistical model for degraded {DNA} samples and
  adjusted probabilities for allelic drop-out},
\newblock \bibinfo{journal}{Forensic Science International: Genetics}
  \bibinfo{volume}{6} (\bibinfo{year}{2012}) \bibinfo{pages}{97--101}.
%Type = Article
\bibitem[{Meredith et~al.(2012)Meredith, Bright, Cockerton, and
  Vintiner}]{meredith_development_2012}
\bibinfo{author}{M.~Meredith}, \bibinfo{author}{J.-A. Bright},
  \bibinfo{author}{S.~Cockerton}, \bibinfo{author}{S.~Vintiner},
\newblock \bibinfo{title}{Development of a one-tube extraction and
  amplification method for {DNA} analysis of sperm and epithelial cells
  recovered from forensic samples by laser microdissection},
\newblock \bibinfo{journal}{Forensic Science International: Genetics}
  \bibinfo{volume}{6} (\bibinfo{year}{2012}) \bibinfo{pages}{91--96}.
%Type = Article
\bibitem[{Kloosterman and Kersbergen(2003)}]{kloosterman_efficacy_2003}
\bibinfo{author}{A.~D. Kloosterman}, \bibinfo{author}{P.~Kersbergen},
\newblock \bibinfo{title}{Efficacy and limits of genotyping low copy number
  {DNA} samples by multiplex {PCR} of {STR} loci},
\newblock \bibinfo{journal}{International Congress Series}
  \bibinfo{volume}{1239} (\bibinfo{year}{2003}) \bibinfo{pages}{795--798}.
%Type = Article
\bibitem[{Forster et~al.(2008)Forster, Thomson, and
  Kutranov}]{forster_direct_2008}
\bibinfo{author}{L.~Forster}, \bibinfo{author}{J.~Thomson},
  \bibinfo{author}{S.~Kutranov},
\newblock \bibinfo{title}{Direct comparison of post-28-cycle {PCR} purification
  and modified capillary electrophoresis methods with the 34-cycle "low copy
  number" ({LCN}) method for analysis of trace forensic {DNA} samples},
\newblock \bibinfo{journal}{Forensic Science International: Genetics}
  \bibinfo{volume}{2} (\bibinfo{year}{2008}) \bibinfo{pages}{318--328}.
%Type = Article
\bibitem[{Li et~al.(2011)Li, Han, Ren, Ji, Xu, and Hu}]{li_dna_2011}
\bibinfo{author}{C.-x. Li}, \bibinfo{author}{J.-p. Han}, \bibinfo{author}{W.-y.
  Ren}, \bibinfo{author}{A.-q. Ji}, \bibinfo{author}{X.-l. Xu},
  \bibinfo{author}{L.~Hu},
\newblock \bibinfo{title}{{DNA} {Profiling} of {Spermatozoa} by {Laser}
  {Capture} {Microdissection} and {Low} {Volume}-{PCR}},
\newblock \bibinfo{journal}{PLoS ONE} \bibinfo{volume}{6}
  (\bibinfo{year}{2011}) \bibinfo{pages}{e22316}.
%Type = Article
\bibitem[{Vandewoestyne et~al.(2009)Vandewoestyne, Van~Hoofstat,
  Van~Nieuwerburgh, and Deforce}]{vandewoestyne_automatic_2009}
\bibinfo{author}{M.~Vandewoestyne}, \bibinfo{author}{D.~Van~Hoofstat},
  \bibinfo{author}{F.~Van~Nieuwerburgh}, \bibinfo{author}{D.~Deforce},
\newblock \bibinfo{title}{Automatic detection of spermatozoa for laser capture
  microdissection},
\newblock \bibinfo{journal}{International Journal of Legal Medicine}
  \bibinfo{volume}{123} (\bibinfo{year}{2009}) \bibinfo{pages}{169--175}.
%Type = Article
\bibitem[{Vandewoestyne and Deforce(2010)}]{vandewoestyne_laser_2010}
\bibinfo{author}{M.~Vandewoestyne}, \bibinfo{author}{D.~Deforce},
\newblock \bibinfo{title}{Laser capture microdissection in forensic research: a
  review},
\newblock \bibinfo{journal}{International Journal of Legal Medicine}
  \bibinfo{volume}{124} (\bibinfo{year}{2010}) \bibinfo{pages}{513--521}.
%Type = Article
\bibitem[{Lynch et~al.(2015)Lynch, Gamblin, Vintiner, and
  Simons}]{lynch_str_2015}
\bibinfo{author}{L.~Lynch}, \bibinfo{author}{A.~Gamblin},
  \bibinfo{author}{S.~Vintiner}, \bibinfo{author}{J.~L. Simons},
\newblock \bibinfo{title}{{STR} profiling of epithelial cells identified by
  {X}/{Y}-{FISH} labelling and laser microdissection using standard and
  elevated {PCR} conditions},
\newblock \bibinfo{journal}{Forensic Science International: Genetics}
  \bibinfo{volume}{16} (\bibinfo{year}{2015}) \bibinfo{pages}{1--7}.
%Type = Article
\bibitem[{Bright et~al.(2010)Bright, Turkington, and
  Buckleton}]{bright_examination_2010}
\bibinfo{author}{J.-A. Bright}, \bibinfo{author}{J.~Turkington},
  \bibinfo{author}{J.~Buckleton},
\newblock \bibinfo{title}{Examination of the variability in mixed {DNA} profile
  parameters for the {Identifiler} multiplex},
\newblock \bibinfo{journal}{Forensic Science International: Genetics}
  \bibinfo{volume}{4} (\bibinfo{year}{2010}) \bibinfo{pages}{111--114}.
%Type = Article
\bibitem[{Gray et~al.(2014)Gray, Crowle, and Scott}]{gray_direct_2014}
\bibinfo{author}{K.~Gray}, \bibinfo{author}{D.~Crowle},
  \bibinfo{author}{P.~Scott},
\newblock \bibinfo{title}{Direct amplification of casework bloodstains using
  the {Promega} {PowerPlex} 21 {PCR} {Amplification} {System}},
\newblock \bibinfo{journal}{Forensic Science International: Genetics}
  \bibinfo{volume}{12} (\bibinfo{year}{2014}) \bibinfo{pages}{86--92}.
%Type = Article
\bibitem[{Verheij et~al.(2012)Verheij, Harteveld, and
  Sijen}]{verheij_protocol_2012}
\bibinfo{author}{S.~Verheij}, \bibinfo{author}{J.~Harteveld},
  \bibinfo{author}{T.~Sijen},
\newblock \bibinfo{title}{A protocol for direct and rapid multiplex {PCR}
  amplification on forensically relevant samples},
\newblock \bibinfo{journal}{Forensic Science International: Genetics}
  \bibinfo{volume}{6} (\bibinfo{year}{2012}) \bibinfo{pages}{167--175}.

\end{thebibliography}
