# Supplementary material for: Characterization of degradation and heterozygote balance by simulation of the forensic DNA analysis process
Source: Int J Legal Med. 2016 Nov 3;131(2):303–17. doi: 10.1007/s00414-016-1453-x (PMC5306348; doi:10.1007/s00414-016-1453-x)
Supplement: Supplementary file 2 — (ZIP 8.17 MB) [file 414_2016_1453_MOESM2_ESM.zip › template.tex]

%%%%%%%%%%%%%%%%%%%%%%% file template.tex %%%%%%%%%%%%%%%%%%%%%%%%%
%
% This is a general template file for the LaTeX package SVJour3
% for Springer journals.          Springer Heidelberg 2010/09/16
%
% Copy it to a new file with a new name and use it as the basis
% for your article. Delete % signs as needed.
%
% This template includes a few options for different layouts and
% content for various journals. Please consult a previous issue of
% your journal as needed.
%
%%%%%%%%%%%%%%%%%%%%%%%%%%%%%%%%%%%%%%%%%%%%%%%%%%%%%%%%%%%%%%%%%%%
%
% First comes an example EPS file -- just ignore it and
% proceed on the \documentclass line
% your LaTeX will extract the file if required
\begin{filecontents*}{example.eps}
%!PS-Adobe-3.0 EPSF-3.0
%%BoundingBox: 19 19 221 221
%%CreationDate: Mon Sep 29 1997
%%Creator: programmed by hand (JK)
%%EndComments
gsave
newpath
  20 20 moveto
  20 220 lineto
  220 220 lineto
  220 20 lineto
closepath
2 setlinewidth
gsave
  .4 setgray fill
grestore
stroke
grestore
\end{filecontents*}
%
\RequirePackage{fix-cm}
%
%\documentclass{svjour3}                     % onecolumn (standard format)
%\documentclass[smallcondensed]{svjour3}     % onecolumn (ditto)
\documentclass[smallextended, referee]{svjour3}       % onecolumn (second format)
%\documentclass[twocolumn]{svjour3}          % twocolumn
%
\smartqed  % flush right qed marks, e.g. at end of proof
%
\usepackage{graphicx}
%
% \usepackage{mathptmx}      % use Times fonts if available on your TeX system
%
% insert here the call for the packages your document requires
%\usepackage{latexsym}
% etc.
\usepackage[numbers]{natbib} % Needed to use the 'citet' command?

%% For correct typesetting of SI units e.g.:
%% \SI{1.55}{\micro\metre} --> 1.5 µm  
%% \SIrange[range-units = single]{2}{4}{\degreeCelsius} --> 2 to 4 ◦C
%% \SI{}{\ng\per\uL} --> ng/µL
%% More info http://mirrors.ibiblio.org/CTAN/macros/latex/exptl/siunitx/siunitx.pdf
\usepackage{siunitx}
\sisetup{per-mode = symbol} % use a symbol (usually /) to separate the two parts of a unit

%% To make landscape oriented pages:
%% \begin{landscape}
%% [yor code to be in landscape]
%% \end{landscape}
\usepackage{lscape}

%% Enable the use of \textcolor
\usepackage{color}

%% The fontec T1 allow the use of e.g. < and > directly in text.
\usepackage[T1]{fontenc}
%% The inputenc utf8 allow the use of e.g. - directly in text.
\usepackage[utf8]{inputenc}

%
% please place your own definitions here and don't use \def but
% \newcommand{}{}
%
% Insert the name of "your journal" with
\journalname{International Journal of Legal Medicine}
%
\begin{document}

\title{Characterization of degradation and heterozygote balance by simulation of the forensic DNA analysis process
%\thanks{Grants or other notes
%about the article that should go on the front page should be
%placed here. General acknowledgments should be placed at the end of the article.}
}
% \subtitle{Do you have a subtitle?\\ If so, write it here}

\titlerunning{Characterization of degradation and heterozygote balance}        % if too long for running head

\author{Oskar Hansson \and Thore Egeland \and Peter Gill}

%\authorrunning{Short form of author list} % if too long for running head

\institute{Oskar Hansson\textsuperscript{a,b} \and Thore Egeland\textsuperscript{a,c} \and Peter Gill\textsuperscript{a,b} \at \textsuperscript{a}Norwegian Institute of Public Health, Department of Forensic Biology, Norway \and \textsuperscript{b}University of Oslo, Faculty of Medicine, Norway \and \textsuperscript{c}Norwegian University of Life Sciences \\
              Tel.: +47-2107-7649\\
              \email{oskar.hansson@fhi.no}           %  \\
%             \emph{Present address:} of F. Author  %  if needed
}

\date{Received: date / Accepted: date}
% The correct dates will be entered by the editor

\maketitle

\begin{abstract}
Simulation experiments were used to show the impact of varying extraction efficiency, aliquot proportion, and PCR efficiency on the heterozygote balance of a range of diploid and haploid cells. Reducing either parameter introduces variance. It is well known that the variance in heterozygote balance increases as the amount of DNA is reduced. Surprisingly the distribution is in fact diamond shaped - the variance start to decrease at very low amounts of DNA. Simulations suggest that pristine diluted DNA is an acceptable approximation in validations to infer heterozygote balance. However the difference in distribution of the variance between diploid and haploid cell types may, under some circumstances, need to be considered in statistical models. Finally, we exemplify how simulations can be used to predict the outcome of PCR for degraded samples. Visualising the predicted DNA profile as an electropherogram can help to identify the best approach for sample processing.

\keywords{PCR \and heterozygote balance \and simulation \and degradation \and validation}
% \PACS{PACS code1 \and PACS code2 \and more}
% \subclass{MSC code1 \and MSC code2 \and more}
\end{abstract}


%\label{sec:1}
%\subsection{Subsection title}
%\label{sec:2}
%as required. Don't forget to give each section
%and subsection a unique label (see Sect.~\ref{sec:1}).
%\paragraph{Paragraph headings} Use paragraph headings as needed.
%\begin{equation}
%a^2+b^2=c^2
%\end{equation}

% For one-column wide figures use
%\begin{figure}
% Use the relevant command to insert your figure file.
% For example, with the graphicx package use
%  \includegraphics{example.eps}
% figure caption is below the figure
%\caption{Please write your figure caption here}
%\label{fig:1}       % Give a unique label
%\end{figure}
%
% For two-column wide figures use
%\begin{figure*}
% Use the relevant command to insert your figure file.
% For example, with the graphicx package use
%  \includegraphics[width=0.75\textwidth]{example.eps}
% figure caption is below the figure
%\caption{Please write your figure caption here}
%\label{fig:2}       % Give a unique label
%\end{figure*}
%


\section{Introduction}
\label{intro}
The typical forensic DNA analysis process consists of sample recovery, extraction, quantification, amplification, and capillary electrophoresis. Depending on the laboratory's instrumentation and work-flow there can be additional purification of the DNA extract or PCR product. Forensic laboratories seek to optimize each step of the process to maximize the chance to retrieve DNA evidence. Interpretation of DNA evidence within the likelihood ratio framework has made significant progress in recent years  \cite{haned_exploratory_2012, gill_new_2013} and several software solutions are available \cite{perlin_validating_2011,haned_analysis_2011,mitchell_validation_2012}. Different models e.g. qualitative, semi-continuous  (without peak height), and continuous  (with peak height, stutter etc), have been implemented. The only assumptions of the qualitative model are the estimated allele frequencies. Usually, unrelatedness between the contributors to the DNA evidence is also assumed, although recently, it has been possible to specify relatedness in some software (e.g. LRmix Studio \cite{haned_analysis_2011}). Semi-continuous models include drop-in and drop-out parameters, estimated either from laboratory experiments or from the observed DNA evidence and simulations. Continuous models (with peak height) may require additional parameters to be estimated experimentally, although this is largely circumvented by gamma models \cite{bleka_euroformix:_2016} which automatically determine parameters from the crime-stain profile itself. Typically a number of known single-source samples are analysed to estimate key characteristics like stutter ratios and heterozygote balance. Each extraction method, STR kit, PCR protocol, and capillary electrophoresis (CE) instrument may result in different estimates of the parameters. To ensure validity, the experiments may need to be repeated if there are significant changes to protocols or equipment (e.g. major service of the CE instrument).

In the laboratory there is always a loss of DNA during the DNA extraction process \cite{colussi_efficiency_2009, kishore_optimization_2006, swaran_comparison_2012}. Although there is limited published information on the absolute efficiency, NIST studies indicate an absolute DNA extraction efficiency of 1-37\%\footnote{\label{foot:extraction_efficiency}"Evaluation of DNA Extraction Efficiency" presented by Erica L.R. Butts, 65th American Academy of Forensic Sciences (February 2013)}.

The PCR process is not 100\% efficient, \citet{hudlow_quadruplex_2008} estimated the PCR efficiency to be approximately 82-97\% using real-time PCR.  \citet{gill_graphical_2005} created a graphical simulation model of the entire DNA process using a binomial selection of molecules, as suggested by \citet{stolovitzky_efficiency_1996}, in order to simulate each step of the process. The model was used to predict the behaviour of heterozygote  balance and the probability of allelic drop-out for low-template samples.

This paper explores the effect of different parameters (such as PCR efficiency and aliquot) on the heterozygote balance for diploid and haploid cells. Diploid cells contain two copies of each chromosome, while haploid cells (i.e. sperm cells) contain only one copy. Simulation was used to predict the stochastic behaviour of sub-cell (pg) levels of DNA, which was compared to observed experimental data. Finally, implications to casework relative to assumptions used in continuous models are discussed.

\section{Material, methods, and models}
%% Definitions of parameters ----------------------------------------------------------

\subsection{Parameters and definitions}
\begin{itemize}

\item Extraction efficiency ($ex_{e}$): The probability that a given DNA molecule survives the DNA extraction process.

\item PCR aliquot ($pcr_{a}$): A proportion of the DNA extract is transferred to the PCR tube. Therefore, there is a probability that a given DNA molecule will be selected for PCR amplification.

\item PCR cycles ($pcr_{c}$): Number of PCR cycles.

\item PCR efficiency ($pcr_{e}$): During each PCR cycle there is a probability that a given DNA molecule will be amplified.

\item Stutter probability ($stutter_{p}$): During each PCR cycle there is a probability that a given DNA molecule will be amplified as a stutter one repeat shorter than the allele.

\item Aliquot to capillary electrophoresis ($ce_{a}$): A proportion of the PCR product is transferred to the capillary electrophoresis injection plate.

\item Capillary electrophoresis peak height threshold ($ce_{T}$): The number of fluorescent labelled DNA molecules required to trigger a signal described by the intercept ($ce_{Ti}$), slope ($ce_{Ts}$), and the residual standard error ($ce_{T\sigma}$).

\item Capillary electrophoresis peak height scaling ($ce_{S}$): Conversion of the number of DNA molecules into relative fluorescent molecules (RFU) described by the intercept ($ce_{Si}$) and slope ($ce_{Ss}$).

\item Limit of detection threshold ($LDT$): Signals above this peak height threshold (RFU) is considered to be reliably caused by actual alleles rather than instrument noise.

\item Degradation parameter ($P(deg)$): The probability of degradation per base pair. If a DNA fragment is degraded at one or more bases the amplification of that fragment fails.

\item Degradation index ($DI$): The ratio of the low molecular weight target to the high molecular weight target provides a qualitative measure of the degradation.

\end{itemize}

%% Simulated data ------------------------------------------------------------

\subsection{Simulated data}
Simulation was performed using the R package \textit{pcrsim}\footnote{http://cran.r-project.org/web/packages/pcrsim/index.html, accessed 08.04.2016} version 1.0. The package was developed based on the simulation functions in \textit{forensim} \cite{haned_forensim:_2011}. Both packages are implementations of 'A graphical simulation model of the entire DNA process' \cite{gill_graphical_2005}. In \textit{pcrsim} the PCR efficiency is assumed to be constant across cycle number, which has previously been demonstrated to be true for the first 10 to 15 cycles \cite{stolovitzky_efficiency_1996, lee_simulation_2006}. In reality PCR efficiency declines towards the plateau phase mainly because of product inhibition of the DNA polymerase enzyme \cite{kainz_pcr_2000}. However, for STR analysis of low-template samples, the plateau phase is in practice never reached \cite{hedell_enhanced_2015}. \citet{hedell_enhanced_2015} showed that for each increase in number of PCR cycles from 30 to 35, the allele peak height increase was approximately constant, coinciding with ideal amplification. Hence the application of a constant PCR efficiency per cycle is a realistic approximation. Some published values of the PCR efficiency are 0.82 \cite{gill_graphical_2005}, 0.85 \cite{shinde_taq_2003}, and 0.82–0.97 \cite{hudlow_quadruplex_2008}. We will use a PCR efficiency $pcr_{e}=0.90$ to simulate crime stains. Specific simulation parameters are given under the respective simulation experiment. If direct PCR was used, then the extraction efficiency $ex_{e}=1.00$ and the PCR aliquot $pcr_{a}=1.00$ since none of the DNA is lost using this method.

In order to maximize the data collection for simulations with sub cellular amounts of DNA the capillary electrophoresis peak height threshold was set to $ce_{T}=0$ with a peak height scaling of $ce_{S}=1$. Consequently there is no drop-out dependant on low peak height, only due to complete absence of template molecules in the PCR reaction.

\subsubsection{Serial dilutions vs. crime stains} %% Dilutions ---------------------------------------
\label{sec:serial_dilution_vs_crime_stains}

Parameters for comparison between simulated dilutions and simulated crime stains were as follows:
the original experiment was a 2-fold serial dilution of a NIST human DNA quantitation standard (SRM 2372A) as outlined by \citet{timken_stochastic_2014}. In this simulation the series was extended at the lower end with three more dilutions to produce a final range of \SIrange[range-units = single]{1.65}{845}{\pg} in the PCR reaction (equivalent to 0.25-128 diploid cells assuming \SI{6.6}{\pg} per cell). Stock solution of the quantitation standard was \SI{57}{\ng\per\ul} and dilution was performed with large transfer volumes (\SI{450}{\ul}) to avoid stochastic effects. The comparison was made between 1000 replicate simulations of the same serial dilution, simulation of 1000 diploid crime stains with target 0.25-128 cells in the PCR reaction, and 1000 haploid crime stains with target 0.50-256 cells in the PCR reaction.

\begin{enumerate}

\item The extraction efficiency was set to $ex_{e}=0.30$ (the higher end of previously reported values\textsuperscript{\ref{foot:extraction_efficiency}}).

\item The PCR aliquot was $pcr_{a}=0.35$ (the higher end of commonly used proportions\footnote{\label{foot:pcr_aliquot}Personal communication with 5 European laboratories.}).

\item A PCR efficiency of $pcr_{e}=0.90$, approximately in the middle of a previously reported range of $0.82-0.97$ \cite{hudlow_quadruplex_2008}, was used. The number of cycles was $pcr_{c}=28$.

\item CE aliquot $ce_{a}=1.0$.

\item CE detection threshold was set to $ce_{Ti}=14.03744$, $ce_{Ts}=0.82254$, $ce_{T\sigma}=0.1319579$ based on a previous 3500xL calibration\footnote{\label{foot:calibration_manual}For details see 'Calibrate pcrsim 1.0.0' at https://sites.google.com/site/forensicapps/pcrsim.}.

\item CE peak height scaling was set to: $ce_{Si}=-14.38233$, $ce_{Ss}=1.173163$ based on a previous 3500xL calibration\textsuperscript{\ref{foot:calibration_manual}}.

\item Limit of detection threshold $LDT=200$ RFU.

\end{enumerate}

The crime stain samples were simulated using four settings (other parameters were the same as for the simulated dilution):
\begin{enumerate}

\item $ex_{e}=0.30$ and $pcr_{a}=0.35$, emulating a realistic process where a relatively efficient extraction method\textsuperscript{\ref{foot:extraction_efficiency}} is combined with a relatively high aliquot proportion\textsuperscript{\ref{foot:pcr_aliquot}}.

\item $ex_{e}=0.30$ and $pcr_{a}=1.00$, emulating a relatively efficient extraction method\textsuperscript{\ref{foot:extraction_efficiency}} combined with PCR of the entire DNA extract.

\item $ex_{e}=1.00$ and $pcr_{a}=0.35$, emulating single tube extraction combined with a relatively high aliquot proportion\textsuperscript{\ref{foot:pcr_aliquot}}.

\item $ex_{e}=1.00$ and $pcr_{a}=1.00$, emulating direct PCR.

\end{enumerate}


\subsubsection{Heterozygote balance and the 'diamond' effect} %% SKL data ----------------------------------
For comparison with observations from experimental data, simulation parameters were used that emulated the experimental conditions as closely as possible. For comparison to \citet{hedell_enhanced_2015} the following parameters were used.

\begin{enumerate}

\item The extraction efficiency was set to $ex_{e}=1.00$ to mimic one tube Chelex extraction.

\item The aliquot forwarded to PCR was set to $pcr_{a}=0.05$.

\item For each simulated sample $pcr_{c}=30-35$ PCR cycles with PCR efficiency $pcr_{e}=0.90$, approximately in the middle of a previously reported range of $0.82-0.97$ \cite{hudlow_quadruplex_2008}, was used.

\item Stutters were simulated by multinomial selection with $stutter_{p}=0.005$ \cite{weusten_stochastic_2012}.

\item CE detection threshold was set to $ce_{Ti}=15.4653$, $ce_{Ts}=0.9044$, and $ce_{T\sigma}=0.364$ based on a previous 3130xL calibration\textsuperscript{\ref{foot:calibration_manual}}.

\item CE peak height scaling was set to $ce_{Si}=-13.66131$ and $ce_{Ss}=1.0047$, $ce_{S\sigma}=0.3836$ based on a previous 3130xL calibration\textsuperscript{\ref{foot:calibration_manual}}.

\item The limit of detection threshold was set to $LDT=50$ RFU.

\end{enumerate}

Possible stutter-allele pairs, when the actual partner allele has dropped out, were excluded from the calculations by removing alleles separated with 1 repeat unit. Loci with mean peak heights >10,000 RFU were removed to mimic the saturation threshold of the 3130xL instrument.
    
\subsubsection{Degraded samples} %% Degraded samples ---------------------------------------

See on-line supplement section \ref{a:degraded_samples} for details of simulation parameters for degraded samples.

%% Put in supplement instead...
\iffalse
\begin{enumerate}
\item The known sample profile was loaded and the 'ESX17Fast' kit was selected.

\item The sample concentration was set to \SI{126.9}{\ng\per\ul} and the sample volume to \SI{200}{\ul}.

\item The degradation parameter was approximately $P(deg)=0.0023$ as calculated from the two quantification values \SI{126.9}{\ng\per\ul} and \SI{93.25}{\ng\per\ul}, and the target size in base pairs (80 and 214 bp respectively).

\item The extraction efficiency was set to $ex_{e}=1.00$ since the amount of input DNA comes from the quantification result. Hence extraction has already been performed. The extraction volume was set to \SI{200}{\ul}.

\item Normalization to \SI{0.5}{\ng\per\ul} was applied.

\item The aliquot to PCR was set to \SI{1}{\ul} giving an aliquot proportion of $pcr_{a}=0.005$, since the sample volume was \SI{200}{\ul}.


\item For each simulated sample $pcr_{c}=30-35$ PCR cycles with PCR efficiency $pcr_{e}=0.90$ was used.

\item Stutters were simulated by multinomial selection with $stutter_{p}=0.005$ \cite{weusten_stochastic_2012}.

\item CE detection threshold was set to $ce_{Ti}=15.4653$, $ce_{Ts}=0.9044$, and $ce_{T\sigma}=0.364$ based on a previous 3130xL calibration\footnotemark[\ref{foot:calibration_manual}].

\item CE peak height scaling was set to $ce_{Si}=-13.66131$ and $ce_{Ss}=1.0047$, $ce_{S\sigma}=0.3836$ based on a previous 3130xL calibration\footnotemark[\ref{foot:calibration_manual}].

\item The limit of detection threshold was set to $LDT=50$ RFU.

\end{enumerate}
\fi

%% Empirical data ------------------------------------------------------------

\subsection{Empirical data}
\subsubsection{Heterozygote balance}
Empirical data used by \citet{hedell_enhanced_2015} was kindly provided by the authors. Their experimental set-up was as follows. A dilution series was prepared, by mixing \SI{5}{\micro\litre} whole blood together with \SI{1245}{\micro\litre} of 0.9\% NaCl (commonly referred to as physiological saline). The volume of diluted blood transferred in each subsequent step was at least \SI{400}{\micro\litre} to avoid potential stochastic effects. The use of physiological saline prevented cell lysis, hence the integrity of complete genomes was conserved. Quantification was performed in triplicate using the Quantifiler\textregistered{} Human DNA Quantification Kit (Life Technologies). Only three out of twelve samples produced results within the range of the standard curve. Two were negative and the remaining were extrapolated from the standard curve. Therefore \citet{hedell_enhanced_2015} estimated the concentrations for the three lower concentrations based on the sample with the highest concentration. See reference \cite{hedell_enhanced_2015} for further details on the experimental set-up. The actual quantification results are reproduced in Table \ref{tab:quant} (on-line supplement section \ref{a:input_values}).

\subsubsection{Degraded samples}
Anonymous DNA extracts from nine presumably degraded tissue samples were used. The extraction method was the BioRobot EZ1 (Qiagen) using the EZ1 DNA Tissue Kit (Qiagen) according to manufacturers recommendations. The extracts had been stored for about two years in a freezer prior to quantification and analysis. The Quantifiler\textregistered{} Trio DNA Quantification Kit (Applied Biosystems\textsuperscript{TM}), with an 80 bp small autosomal target and 214 bp large autosomal target, and PowerQuant\textsuperscript{TM} System (Promega), with an 84 bp small autosomal target and 294 bp large autosomal target, were used for quantification. Both kits confirmed that the tissue samples were degraded to different degrees (degradation index in Table \ref{tab:deg_pam}). The PowerPlex\textregistered{} ESX 17 Fast System (Promega) was used for STR amplification.


%% Analysis ------------------------------------------------------------

\subsection{Analysis of data}
The free R statistical software\footnote{http://www.r-project.org/, accessed 08.04.2016} was used to analyse data. Specifically the package \textit{strvalidator} \cite{hansson_str-validator:_2014} version 1.4 was used to calculate heterozygote balance according to Equation~\ref{eq:hb}:

\begin{equation}
\label{eq:hb}
Hb=\frac{\text{\O}_{HMW}}{\text{\O}_{LMW}}
\end{equation}
where $Hb$ is the heterozygote balance, $\text{\O}_{HMW}$ and $\text{\O}_{LMW}$ are the simulated number of amplicons (if no scaling is used) and simulated peak height (if scaling is used) of the high and low molecular-weight allele, respectively.

The R packages \textit{data.table}\footnote{https://github.com/Rdatatable/data.table/wiki, accessed 08.04.2016} and \textit{plyr}\footnote{http://plyr.had.co.nz/, accessed 08.04.2016} were used for some calculations for performance reasons. \textit{ggplot2}\footnote{http://ggplot2.org/, accessed 08.04.2016} was used to create figures.

%% RESULTS AND DISCUSSION %%%%%%%%%%%%%%%%%%%%%%%%%%%%%%%%%%%%%%%%%%%%%%%%%%%%%%%%%%%%%%%

\section{Results and discussion}

%% The effect of PCR efficiency ------------------------------------------------------------

\subsection{The effect of PCR efficiency}
\label{sec:pcr_efficiency}
Theoretical simulations to explore the effect of PCR efficiency on the heterozygote balance were performed (Figure \ref{fig:pcr_efficiency}). Direct PCR was simulated at three efficiencies; $pcr_e=0.20$, $pcr_e=0.80$, and $pcr_e=1.00$. Low PCR efficiency may be caused by inhibition (refer to the exhaustive review by \citet{alaeddini_forensic_2012} and \citet{hedman_pre-pcr_2013} for details on mechanisms and solutions to overcome inhibition).

Simulations show increased heterozygote imbalance as the template DNA is reduced from optimal amounts (usually \SIrange[range-units = single]{0.5}{1}{\ng}). This has been shown in numerous publications e.g. Kelly et. al. \cite{kelly_modelling_2012}. Conversely, increased template decreases the heterozygote imbalance until a minimum is reached. Adding more template beyond this point will not improve the balance further. Increased PCR efficiency also reduces the imbalance. Both alleles for diploid cells are perfectly balanced when the $pcr_e=1.00$ (Figure \ref{fig:pcr_efficiency}). However, this is not true for haploid cells \cite{lucy_probability_2007}.

If allelic copies are randomly drawn from a pool of haploid alleles that comprises equal number of (\textit{a}, \textit{b}) alleles at a heterozygous locus, this leads to a discrete distribution of possible ratios. For example, consider a DNA extract with four haploid genome copies with alleles \textit{a} and \textit{b}. There are only three possible copy number ratios that can be randomly drawn for a heterozygous (\textit{ab}) locus: 1/3 i.e. one \textit{a} and three \textit{b}'s, 2/2, and 3/1, with probabilities of 0.25,  0.375, and 0.25 respectively. A ratio 0/4 and 4/0, each with a probability of 0.0625, is also possible but will give rise to +- infinity when $log_{10}$ is taken (for these combinations, alleles \textit{a} and \textit{b} respectively have dropped out, giving the appearance of a homozygote). This is further elaborated in the on-line supplement, section~\ref{a:random_sampling}. For a mathematical model, simulations, and risk assessment of false homozygotes for diploid cells refer to \citet{taberlet_reliable_1996}. The discrete or multi-modal nature of haploid peak height ratios is clearly visible at $pcr_e=1.00$ with a small number of cells. As the PCR efficiency is reduced the multi-modality is smoothed as previously shown by \citet{stolovitzky_efficiency_1996}. As the number of haploid cells increases, the imbalance reaches a maximum at approximately 8-16 haploid cells. We call this the 'diamond' effect. The diamond effect is clearly visible at $pcr_e=1.00$, and to a lesser extent at $pcr_e=0.80$ (Figure~\ref{fig:pcr_efficiency}). The distribution for diploid cells has a funnel shape. This is also true for haploid cells at $pcr_e=0.20$  (Figure~\ref{fig:pcr_efficiency} left facet). With $>16$ cells and $pcr_e=1.00$, the number of discrete possibilities becomes so tightly packed that the distribution can be considered continuous. Furthermore, the distribution for haploid cells converges towards the diploid distribution. A general threshold that is used by laboratories to denote a balanced locus is $0.6<Hb<1.67$ \cite{gill_report_2000} (using Equation \ref{eq:hb}).

For haploid cells, the probability of observing $Hb$ within the range accepted as 'balanced' ($0.6<Hb<1.67$) and perfectly balanced ($Hb=1$) is listed in Table \ref{tab:hb_prob}. As the number of haploid cells increase, the probability of perfect balance reduces, while the probability of 'accepted' balance increases. \citet{haned_estimating_2011} calculated the number of haploid cells needed to recover perfect balance with different values for the standard error.

% For tables use
\begin{table}
% table caption is above the table
%% See r_notes.r for code.
\caption{Theoretical probabilities of heterozygote balance within the accepted range ($0.60 \leq Hb \leq 1.67$) and in perfect balance of different numbers of haploid cells as modelled by the Poisson distribution.}
\label{tab:hb_prob}       % Give a unique label
% For LaTeX tables use
\begin{tabular}{lll}
\hline\noalign{\smallskip}
Haploid cells & P(accepted) & P(balanced) \\
\noalign{\smallskip}\hline\noalign{\smallskip}
2 & 0.500 & 0.500 \\
4 & 0.375 & 0.375 \\
8 & 0.711 & 0.273 \\
16 & 0.790 & 0.196 \\
32 & 0.890 & 0.140 \\
64 & 0.967 & 0.099 \\
128 & 0.997 & 0.070 \\
256 & 1.000 & 0.050 \\
\noalign{\smallskip}\hline
\end{tabular}
\end{table}

The effect of low PCR efficiency is most noticeable for diploid cells, as the distribution of peak height ratios approaches the distribution for haploid cells. However, the distributions of heterozygote balance for diploid and haploid cells never converge completely. Not even when the PCR efficiency is reduced to $pcr_{e}=0.20$ (Figure \ref{fig:pcr_efficiency}).

% For two-column wide figures use
\begin{figure*}
% Use the relevant command to insert your figure file.
% For example, with the graphicx package use
%  \includegraphics[width=0.75\textwidth]{example.eps}
  \includegraphics[width=1\linewidth]{pcr_efficiency_500}
% figure caption is below the figure
\caption{Simulation of 500 samples for diploid and haploid cells with PCR efficiencies of $pcr_{e}=0.20$, $pcr_{e}=0.80$ and $pcr_{e}=1.00$ respectively. Stutters were not simulated. In this example the heterozygote balance is affected only by the cell type and the PCR efficiency. This was achieved by setting all other parameters to one ($ex_{e}=pcr_{a}=ce_{a}=1.00$). To obtain observations at low PCR efficiency for low-template the detection threshold was set to zero ($ce_{T}=0$), and no peak height scaling was applied ($ce_{S}=1$), i.e. the number of molecules was used to calculate $Hb$. Circles are diploid, crosses are haploid, and the red dotted lines denote the $0.6<Hb<1.67$ thresholds.}
\label{fig:pcr_efficiency}       % Give a unique label
\end{figure*}
%

%% The effect of PCR aliquot ------------------------------------------------------------

\subsection{The effect of PCR aliquot}
Pre-PCR random sampling of alleles is the main source of stochastic effects in low-template samples \cite{gill_graphical_2005,timken_stochastic_2014}. The aliquot forwarded to PCR is usually in the range 0.05 to 0.35 of the DNA extract\textsuperscript{\ref{foot:pcr_aliquot}}). Common reasons for a small aliquot is 1) the extraction method utilised requires a relatively large final volume, 2) to allow multiple PCR amplifications, or 3) a combination of these factors. To explore the effect of PCR aliquot proportions on heterozygote balance, theoretical simulations with fixed numbers of cells (1-128 diploid cells, and 2-256 haploid cells) in the DNA extract were performed (Figure \ref{fig:pcr_aliquot}). Simulations of direct PCR $pcr_{a}=1.00$, and aliquot proportions of $pcr_{a}=0.05$ and $pcr_{a}=0.35$ were compared. The difference in $Hb$ variance between $pcr_{a}=0.05$ and $pcr_{a}=0.35$ is large at the two highest DNA concentrations (64 and 128 diploid cells equivalent to 384 and 768 pg in the source DNA extract). However the difference between distributions from diploid and haploid cells are small, and at $pcr_{a}=0.05$ they are practically identical. Smaller aliquot proportions spread the possible outcomes of randomly selected alleles in diploid cells to the point where the distributions converge. The diamond effect is clearly visible for $pcr_{a}=0.35$ (Figure \ref{fig:pcr_aliquot}) where the average amount in the PCR tube approaches sub-cell levels. The variance is self-limiting because there is a limited number of possible copy number ratios for heterozygous loci at very small concentrations (as explained in section \ref{sec:pcr_efficiency}). 

% For two-column wide figures use
\begin{figure*}
% Use the relevant command to insert your figure file.
% For example, with the graphicx package use
%  \includegraphics[width=0.75\textwidth]{example.eps}
  \includegraphics[width=1\linewidth]{aliquot_proportion_1500}
% figure caption is below the figure
\caption{Simulation of 1500 samples for diploid and haploid cells with PCR aliquots of $pcr_{a}=0.05$, $pcr_{a}=0.35$ and $pcr_{a}=1.00$ respectively. Stutters were not simulated. The heterozygote balance is affected only by the cell type and the PCR aliquot proportion. This was achieved by setting all other parameters to one ($ex_{e}=pcr_{e}=ce_{a}=1.00$). To obtain observations at low PCR efficiency for low-template the detection threshold was set to zero ($ce_{T}=0$), and no peak height scaling was applied ($ce_{S}=1$), i.e. the number of molecules was used to calculate $Hb$. Circles are diploid, crosses are haploid, and the red dotted lines denote the $0.6<Hb<1.67$ thresholds.}
\label{fig:pcr_aliquot}       % Give a unique label
\end{figure*}
%


%% The effect of extraction efficiency ------------------------------------------------------------

\subsection{The effect of extraction efficiency}
The DNA extraction process contributes to the pre-PCR random sampling of alleles. Loss of DNA during the extraction process is unavoidable. The loss can be caused by transfer steps, incomplete cell lysis \cite{miller_evaluation_1999}, incomplete cell elution \cite{adamowicz_evaluation_2014}, or other reasons mentioned in \cite{templeton_direct_2015}. For one-tube extraction methods like Chelex \cite{walsh_chelex_1991}, there is no loss of DNA due to transfer steps. For simplicity, in this paper we assumed that pure samples with small number of cells have an extraction efficiency of 100\%. Hence, the PCR aliquot proportion will be the only source of pre-PCR allele sampling. To explore the effect of extraction efficiency on $Hb$, simulations were performed using $ex_{e}=0.30$, $ex_{e}=0.60$, and $ex_{e}=1.00$ (Figure \ref{fig:extraction}). At $ex_{e}=1.00$ (i.e. direct PCR) all alleles from diploid cells are in perfect balance, while alleles from haploid cells form discrete distributions. At $ex_{e}=0.30$ the diploid and haploid $Hb$ distributions are roughly equal. However at $ex_{e}=0.60$ the difference between diploid and haploid cells are quite large implying that cell type has an effect on $Hb$ at high extraction efficiencies. As with changes in PCR efficiency (Figure~\ref{fig:pcr_efficiency}), it is observed that as the extraction efficiency decreases the  diamond shape  widens at the lower end to become more funnel shaped  (Figure~\ref{fig:extraction}). 

% For two-column wide figures use
\begin{figure*}
% Use the relevant command to insert your figure file.
% For example, with the graphicx package use
%  \includegraphics[width=0.75\textwidth]{example.eps}
  \includegraphics[width=1\linewidth]{extraction_efficiency_1000}
% figure caption is below the figure
\caption{Simulation of 1000 samples for diploid and haploid cells with extraction efficiencies of $ex_{e}=0.30$, $ex_{e}=0.60$, and $ex_{e}=1.00$ respectively. Stutters were not simulated. The heterozygote balance is affected only by the cell type and the extraction efficiency. This was achieved by setting all other parameters to one ($pcr_{a}=pcr_{e}=ce_{a}=1.00$). To obtain observations at low PCR efficiency for low-template the detection threshold was set to zero ($ce_{T}=0$), and no peak height scaling was applied ($ce_{S}=1$), i.e. the number of molecules was used to calculate $Hb$. Circles are diploid, crosses are haploid, and the red dotted lines denote the $0.6<Hb<1.67$ thresholds.}
\label{fig:extraction}       % Give a unique label
\end{figure*}
%

%% Very low amount of DNA lead to reduced heterozygote imbalance -----------------------------------------------

\subsection{Very low amounts of DNA lead to reduced heterozygote imbalance}
\label{sec:low_amounts_of_dna}
Previous authors have determined that the variance for heterozygote imbalance increases as the amount of DNA decreases \cite{kelly_modelling_2012, tvedebrink_performance_2012, bright_variability_2014, bright_comparison_2012, timken_stochastic_2014, bright_determination_2011}. We have shown that this is only partially true. In fact the reverse happens when the DNA concentration reaches a lower threshold. The theoretical reasoning and independent simulations to verify this is elaborated in the on-line supplement, section~\ref{a:random_sampling}. The reason that it has not been previously noted is that the experimental design at very low levels of DNA is very difficult to accommodate. This is where simulation methods not only complement experiments, but can be used to inform experimental design by providing information about predicted behaviour.

%% Serial dilutions vs. crime stains ------------------------------------------------------------

\subsection{Serial dilutions vs. crime stains}
\label{sec:dilution_vs_stain}
For convenience many laboratory experiments and validations are carried out using highly concentrated stock solutions of extracted DNA which is diluted in several steps to the desired target concentrations \cite{timken_stochastic_2014}. Then the laboratory applies the measured characteristics ($Hb$, stutter etc.) to crime stains that are run routinely. However, dilution experiments do not strictly emulate the conditions in crime stains \cite{budowle_validity_2009}. The purpose of the following simulations was to determine whether dilution experiments could be used instead of a much more complex experimental design that carries out assessments according to cell type while varying the number of cells per stain. We simulated serial dilutions according to \citet{timken_stochastic_2014} and compared them to simulated diploid and haploid crime stain samples (see section \ref{sec:serial_dilution_vs_crime_stains}).

The 5th and 95th percentiles of $Hb$ are shown in Figure~\ref{fig:dilution}. The simulated dilution reaches its maximum at two to four diploid cell equivalents of DNA  (i.e. \SIrange[range-units = single]{13.2}{26.4}{\pico\gram}). In comparison to simulated diploid crime stains (Figure~\ref{fig:dilution}, top) the serial dilution appears to have roughly the same variance distribution, with the exception of direct PCR - a serial dilution from pristine and highly concentrated DNA does not accurately reflect direct PCR. Direct PCR has a very narrow funnel shaped distribution with a maximum at 1 diploid cell. The serial dilution more closely resembles the distributions from simulated haploid crime stains (Figure~\ref{fig:dilution}, bottom). This has previously been pointed out in \cite{haned_estimating_2011}. Down to approximately four haploid cell equivalents of DNA there is practically no difference between the simulated methods. The exception is a very low amount (<4) of haploid cells for direct PCR where the difference becomes larger with a decreasing number of haploid cells.

The difference between serial dilutions and crime stain samples, amplified using non-direct PCR methods to infer $Hb$ distributions is relatively small. This suggests that the use of serial dilutions is a reasonable approximation, which was also concluded in \cite{bright_comparison_2012}. The exceptions are methods where both the extraction efficiency and the aliquot proportion are high, e.g. direct PCR, and the cell type is diploid. The 'diamond' effect is observed in the simulated data and suggests that the $Hb$ variance starts to decrease below two diploid, or four haploid, cell equivalents of DNA.

% For two-column wide figures use
\begin{figure*}
% Use the relevant command to insert your figure file.
% For example, with the graphicx package use
%  \includegraphics[width=0.75\textwidth]{example.eps}
  \includegraphics[width=1\linewidth]{dilution_vs_stain_diploid_1000_90}
  \includegraphics[width=1\linewidth]{dilution_vs_stain_haploid_1000_90}
% figure caption is below the figure
\caption{The 5th and 95th percentile $Hb$ of simulated serial dilution and simulated crime stains. Diploid crime stains (top) and haploid crime stains (bottom).}
\label{fig:dilution}       % Give a unique label
\end{figure*}
%


%% Compromised crime samples ------------------------------------------------------------

\subsection{Compromised crime stains}
\label{sec:compromised_crime_stains}

Degraded DNA is a common complication with forensic samples. Environmental factors such as humidity, bacteria, and ultraviolet light break down the DNA \cite{alaeddini_forensic_2010}. Longer DNA fragments are affected more than shorter DNA fragments causing increased imbalance \cite{chung_study_2004} (see section \ref{sec:the_effect_of_degradation}). The degradation can be modelled by an exponential curve \cite{bright_degradation_2013}. Given two measurements of the DNA concentration in a single sample, using qPCR targets of different lengths, the probability of degradation per base pair $P(deg)$ can be calculated (Equation \ref{eq:p_deg}). Inhibition of the {Taq} polymerase reduces PCR efficiency and increases the imbalance, the effect is greatest on high molecular weight fragments \cite{funes-huacca_comparison_2011, thompson_investigation_2014}. Therefore the effect of inhibition is the same as degradation. Consequently, both inhibition and degradation can be modelled using the PCR efficiency and degradation parameters together. There are also other modes of inhibition e.g. DNA sequence specific inhibition, which are currently not modelled in \textit{pcrsim}.

%% The effect of degradation ------------------------------------------------------------

\subsection{The effect of degradation}
\label{sec:the_effect_of_degradation}

DNA extracts from degraded tissue samples were quantified using two quantification kits with capability to measure degradation (i.e. the DNA concentration using two different target sizes). The result was used to estimate $P(deg)$, the probability that a single base pair is degraded, for each sample (derivation is explained later in this section). Table~\ref{tab:deg_pam} shows the estimated probabilities, together with the DNA concentrations and the degradation index ($DI$) which is calculated according to Equation \ref{eq:deg_index}:

\begin{equation}
\label{eq:deg_index}
DI = \frac{C_{small}}{C_{large}}
\end{equation}
where $C_{small}$ and $C_{large}$ is the DNA quantity of the small and large target respectively. The degradation index is a useful indicator of size dependent quantities that are present in a crime sample. After calibration against the generated DNA profiles the $DI$, can be used to decide how to process the sample. The calculated $DI$ differs between Quantifiler\textregistered{} Trio and PowerQuant\textsuperscript{TM} because the target sizes are different. However the estimated $P(deg)$ parameter is reasonably similar, suggesting that it is kit independent. It is likely that only one calibration to EPGs is required for all quantification kits able to measure degradation if $P(deg)$ is used rather than $DI$. The degradation parameter can potentially be used as a standardized measure of degradation which would facilitate collaboration and inter-laboratory information exchange even if different kits are used.

The estimated $P(deg)$ was plugged into the PCR simulator. Figure \ref{fig:comparison_deg} shows observed and simulated EPG's of a degraded sample. The overall characteristics of the degraded DNA profile are very similar.

%% NOTE: The table is a comparison between QT and PQ analysed the same day. The degraded samples had previously been amplified with ESX17 Fast (30.01.2015 on 3500 Bull) concentration and P(deg) from an earlier run with QT. That is why the values are different in the simulation of degraded samples and the table!
\begin{landscape}
% For tables use
\begin{table}
% table caption is above the table
\caption{Concentrations (\SI{}{\ng\per\ul}), degradation index ($DI$), and estimated degradation parameter ($P(deg)$) for nine degraded tissue samples based on quantification by Quantifiler\textregistered{} Trio DNA Quantification Kit (QT) and PowerQuant\textsuperscript{TM} System (PQ). Target amplicon size in base pairs is 80 and 84 for the small targets, and 214 and 294 for the large targets. A degradation index $DI$ is calculated by dividing the small autosomal target DNA concentration by the large autosomal target DNA concentration (Equation \ref{eq:deg_index}).}
\label{tab:deg_pam}       % Give a unique label
% For LaTeX tables use
\begin{tabular}{l r r r r r r r r}
\hline\noalign{\smallskip}
Sample & QT:80 & PQ:84 & QT:214 & PQ:294 & QT:DI & PQ:DI & QT:P(deg) & PQ:P(deg)  \\
\noalign{\smallskip}\hline\noalign{\smallskip}
D1 & 119.710 & 127.850 & 83.6300 & 27.7100 & 1.4 & 4.6 & 0.0027 & 0.0073 \\
D2 & 0.058 & 0.003 & 0.0009 & NA & 64.9 & NA & 0.0307 & NA \\
D3 & 45.605 & 59.950 & 1.5170 & 1.8600 & 30.1 & 32.2 & 0.0251 & 0.0164 \\
D4 & 0.437 & 0.547 & 0.1357 & 0.0540 & 3.2 & 10.1 & 0.0087 & 0.0110 \\
D5 & 0.256 & 0.333 & 0.0111 & 0.0042 & 23.1 & 79.2 & 0.0231 & 0.0206 \\
D6 & 0.098 & 0.119 & 0.0079 & 0.0024 & 12.4 & 49.5 & 0.0186 & 0.0184 \\
D7 & 0.284 & 0.292 & 0.0036 & 0.0034 & 78.8 & 86.0 & 0.0321 & 0.0210 \\
D8 & 1.437 & 1.712 & 0.0900 & 0.0859 & 16.0 & 19.9 & 0.0205 & 0.0141 \\
D9 & 31.510 & 55.710 & 0.0565 & 0.0077 & 557.7 & 7235.1 & 0.0461 & 0.0414 \\
\noalign{\smallskip}\hline
\end{tabular}
\end{table}
\end{landscape}

%% NOTE: The table is a comparison between QT and PQ analysed the same day. The degraded samples had previously been amplified with ESX17 Fast (30.01.2015 on 3500 Bull) concentration and P(deg) from an earlier run with QT. That is why the values are different in the simulation of degraded samples and the table!

\begin{landscape}
% For two-column wide figures use
\begin{figure*}
% Use the relevant command to insert your figure file.
% For example, with the graphicx package use
%  \includegraphics[width=0.75\textwidth]{example.eps}
  \includegraphics[width=0.8\linewidth]{observed_green_yellow}
  \includegraphics[width=0.8\linewidth]{simulated_green_yellow}
% figure caption is below the figure
\caption{Comparison of an observed (top) and simulated (bottom) degraded ESX 17 Fast profile. Only the green and yellow dye is shown for visibility. A degradation parameter of $P(deg)=0.0023$ was used.}
\label{fig:comparison_deg}       % Give a unique label
\end{figure*}
%
\end{landscape}


Degradation is a consequence of random DNA cleavage (refer to the exhaustive review by \citet{alaeddini_forensic_2010}  for details on mechanisms and consequences of degradation). Consider a fragment of DNA that is $x$ bases long. It makes no difference whether 1 or more cleavages occur within the fragment of interest, as the fragment will fail to amplify no matter where the DNA was cleaved. As a result the fragment will not be visualized.

Usually, there are multiple copies of DNA. Degradation can be related to drop-out. Allele drop-out occurs either because no copies are amplified (i.e. no molecules present in the PCR reaction), or because the fluorescence signal fails to reach the threshold value of the CCD detector of the capillary electrophoresis machine (i.e. insufficient number of molecules present in the PCR reaction).

We can generalize that the chance of drop-out is related to the number of template DNA copies - the fewer the number of copies the lower the fluorescence after PCR. Thus probability of drop-out of a single copy of DNA can be characterized by Equation \ref{eq:drop_1}, assuming independence between the base pairs of the copy, to estimate the chance of cleavage of a molecule of $x$ bases:
\begin{equation}
\label{eq:drop_1}
P(drop_1)=1-(1-P(deg))^x
\end{equation}
where $P(drop_1)$ is probability of drop-out. We can write the probability that a fragment of size $x$ is intact (i.e. not degraded) and available for amplification (Equation \ref{eq:drop_not}):
\begin{equation}
\label{eq:drop_not}
P(!drop_1)=(1-P(deg))^x
\end{equation}
However, it is necessary to evaluate the probability of cleavage of DNA as a function of $n$ copies of DNA. This is defined by the binomial probability in Equation \ref{eq:drop_n}:
\begin{equation}
\label{eq:drop_n}
P(drop_n)=1-(1-P(drop_1))^n
\end{equation}
We make the same assumptions as \citet{tvedebrink_statistical_2012} and use a constant probability of cleavage across the fragment sequence. Similar to \citet{tvedebrink_statistical_2012} we assume a log-linear relationship between concentration $c(x)$, fragment length $x$, and the probability of no degradation, i.e. Equation \ref{eq:deg_relationship}:
\begin{equation}
\label{eq:deg_relationship}
ln(c(x))=ln(H)+ln(1-P(deg))x
\end{equation}
From this follows Equation \ref{eq:deg_derivation} and \ref{eq:p_deg}:
\begin{equation}
\label{eq:deg_derivation}
ln(1-P(deg))=\frac{ln(c(x_2))-ln(c(x_1))}{x_2-x_1}
\end{equation}
\begin{equation}
\label{eq:p_deg}
P(deg)=1-e^{\frac{ln(c(x_1))/ln(c(x_2))}{x_1-x_2}}
\end{equation}
where $x_1<x_2$ and $c(x_2) \leq c(x_1)$. We can formalise this as the probability of 5’ cleavage of the affected base. Therefore, given $P(deg)$ the number of intact fragments of any fragment length can be estimated. Figure~\ref{fig:deg_grid} shows the probability of intact fragments as a function of fragment length, for different values of the degradation parameter using Equation \ref{eq:drop_not}.

%% Removed due to derivation of formula %%%%%%%%%%%%%%%%%%
%% $P(deg)$ is calculated  according to Equation \ref{eq:p_deg}:
%% \begin{equation}
%% \label{eq:p_deg}
%% P(deg)= \left\{
%% \begin{array}{ll}
%%  1-e^{ln(c_1/c_2)/(x_1-x_2)} & \mbox{ if } c_1\geq c_2 \\
%%  0 & \mbox{ else}
%% \end{array}
%%  \right.
%% \end{equation}
%% where $c_1$ and $c_2$ are the concentrations of DNA (the unit does not matter) measured with target size $x_1$ and $x_2$ bases respectively, and $x_1<x_2$.

% For two-column wide figures use
\begin{figure*}
% Use the relevant command to insert your figure file.
% For example, with the graphicx package use
%  \includegraphics[width=0.75\textwidth]{example.eps}
  \includegraphics[width=1\linewidth]{deg_grid.pdf}
% figure caption is below the figure
\caption{Probability of intact fragment available for amplification as a function of fragment length for different values of the degradation parameter (0.0005-0.0170).}
\label{fig:deg_grid}       % Give a unique label
\end{figure*}
%

Modern human real-time DNA quantification kits (i.e. Quantifiler\textregistered{} Trio DNA Quantification Kit and PowerQuant\textsuperscript{TM} System) often come with the ability to measure the degree of degradation for each sample. This is accomplished by adding a second longer target to measure the total human DNA. Usually a 200-300 base pair fragment ($x_2$) is generated from the longer target, while the shorter generates a 70-150 base pair fragment ($x_1$).

To simulate degradation, the probabilities that each allele (i.e. fragment length) is complete, and thereby available for amplification, is calculated. Then a binomial selection of molecules with the previously calculated probabilities is applied 'post PCR' (Equation \ref{eq:deg_binom}):

\begin{equation}
\label{eq:deg_binom}
N_{intact} = Bin(N_{molecules}, P(!drop))
\end{equation}
where $N_{molecules}$ is the number of molecules of each allele after PCR amplification, and $N_{intact}$ is the number of intact molecules. To illustrate, we simulate degradation of a fragment of 300 bases, \SI{1}{\ng} total DNA, corresponding to 167 haploid copies (Figure \ref{fig:deg_long}) using the binomial distribution $Bin(N=167, P=0.05)$.

This results in a population of intact fragments that can be amplified, but with this particular example, where $P(!drop)=0.05$, there are between 1 and 19 undegraded copies derived from \SI{1}{\ng}. A DNA fragment will only be visualised if there are sufficient molecules present to trigger the capillary electrophoresis machine's CCD camera. For 28 cycles, approximately 30 haploid copies (ca \SI{90}{\pg}) are required before sufficient PCR product is available to trigger a signal \cite{meredith_development_2012}, whereas for 34 cycles, just one molecule (ca \SI{3}{\pico\gram} in a haploid cell) is needed to produce sufficient signal \cite{kloosterman_efficacy_2003}.

Therefore optimisation of systems when degraded DNA is analysed, cannot be considered without a concurrent consideration of the effect of PCR cycle number.

% For two-column wide figures use
\begin{figure*}
% Use the relevant command to insert your figure file.
% For example, with the graphicx package use
%  \includegraphics[width=0.75\textwidth]{example.eps}
  \includegraphics[width=1\linewidth]{example_intact_molecules_long.pdf}
% figure caption is below the figure
\caption{1000 simulations $N=167$ copies of a 300 bp fragment with $P(!drop)=0.05$  probability of being intact, corresponding to approximately $P(deg)=0.0099$. The range of intact fragments is 1-19, which may fail to produce sufficient PCR product to trigger a signal.}
\label{fig:deg_long}       % Give a unique label
\end{figure*}
%

We repeated the simulation with a smaller fragment size of 100 bases (Figure~\ref{fig:deg_short}). Using the same degradation parameters, a fragment that is just 100 bases has a chance of 37\% of surviving, thus a nanogram of DNA from diploid cells will have between 44 and 83 intact molecules of each allele (approximately \SIrange[range-units = single]{264}{498}{\pg}). The threshold is always exceeded even at 28 cycles.

% For two-column wide figures use
\begin{figure*}
% Use the relevant command to insert your figure file.
% For example, with the graphicx package use
%  \includegraphics[width=0.75\textwidth]{example.eps}
  \includegraphics[width=1\linewidth]{example_intact_molecules_short.pdf}
% figure caption is below the figure
\caption{1000 simulations $N=167$ copies of a 100 bp fragment with $P(!drop)=0.37$  probability of being intact, corresponding approximately to $P(deg)=0.0099$. The range of intact fragments is 44-83, which normally result in sufficient PCR product to trigger a signal.}
\label{fig:deg_short}       % Give a unique label
\end{figure*}
%

%% Comparison with real data ------------------------------------------------------------

\subsubsection{Heterozygote balance and the 'diamond effect'}
\label{sec:heterozygote_balance_and_the_diamond_effect}

Real data were analysed to verify the 'diamond effect' predicted by simulations. Previous experiments showed that heterozygote balance was mainly affected by the amount of DNA rather than the number of PCR cycles or the CE injection time \cite{hedell_enhanced_2015}. This has also been confirmed in for example \cite{forster_direct_2008}. Based on this knowledge, observations from different injection times and different number of PCR cycles were combined for each target amount of DNA. This increased the number of observations for the lowest amount to allow meaningful comparisons. Heterozygote balance from simulated (expected) compared with real (observed) data is shown in Figure \ref{fig:comparison_hb}. The data visually support the contention that the variance decreases for very low amounts of DNA, as predicted. The simulation was performed using average amounts of approximately 2.4, 19.5, 31.7, and 63.3 pg of DNA in the PCR reaction. A range of different amounts were tried in order to find the input amounts giving the best fit to observed data (further described in on-line supplement, section \ref{a:input_values}).
The uncertainty in experimental quantification results are large since they are also subject to stochastic effects and this is probably the main reason that adjusted input amounts were required to provide good fit. The adjusted amounts predicted by the 'fitted' models are all within the range of the quantification results and are near the median values (Table~\ref{tab:quant}). It is possible that $Hb$ may be a useful aid to determine quantity of DNA. However this is not pursued further here as more work is required to verify a useful method. Other parameters which will influence the simulations are the assumed PCR efficiency, the CE detection threshold and peak height scaling. Calibration of \textit{pcrsim} using the same CE instrument that produced the data would likely improve the accuracy as there is variation between instruments.

% For two-column wide figures use
\begin{figure*}
% Use the relevant command to insert your figure file.
% For example, with the graphicx package use
%  \includegraphics[width=0.75\textwidth]{example.eps}
  \includegraphics[width=1\linewidth]{skl_vs_sim}
% figure caption is below the figure
\caption{Heterozygote balance from a total of 200 simulated ESX16 samples compared to observed data from another laboratory. The average amount was estimated to 8.4, 16.8, 42 and 84 pg respectively (Table \ref{tab:quant}). The simulation was performed with average amounts of approximately 2.4, 19.5, 31.7, and 63.3 pg of DNA in the PCR reaction. Those amounts gave the best fit to observed data using the approach described in the on-line supplement, section~\ref{a:input_values}.}
\label{fig:comparison_hb}       % Give a unique label
\end{figure*}
%


%% Implications for casework ------------------------------------------------------------

\subsection{Implications for casework}
\label{sec:implications_for_casework}
\subsubsection{Maximizing the chance to obtain a complete profile}
\citet{lucy_probability_2007} calculated that at least 15 haploid cells are required for a complete DNA profile ($\geq 99.9\%$ confidence) at 15 loci and indeed \citet{li_dna_2011} confirmed that it is possible to produce complete Identifiler\textregistered~ profiles from only 15 sperm cells using Laser Capture Microdissection (LCM). For robust LCM approximately 30 sperm cells are needed \cite{vandewoestyne_automatic_2009} (refer to Vandewoestyne et. al. for a review of LCM techniques \cite{vandewoestyne_laser_2010}). For a specific DNA extract, the aliquot proportion determine the amount of DNA forwarded to PCR, and hence the chance to obtain a complete DNA profile. Table \ref{tab:aliq_cells} shows the theoretical numbers of cells required in DNA extracts, before the aliquot is taken, to result in a given amount of DNA in the PCR reaction. Theoretically, provided enough diploid cells are selected to pass the fluorescence detection threshold, this will always result in a complete DNA profile for direct PCR (i.e. $pcr_{a}=1.00$). When an aliquot of an extract is used a random selection of alleles takes place (because of dissociated chromosomes), resulting in reduced chance to obtain a complete profile. In essence this is similar to samples of haploid cells. 

\subsubsection{Inhibiting substances increase heterozygote imbalance}
\citet{lynch_str_2015} used LCM to collect 15 to 150 FISH labelled diploid cells for direct PCR, using 28 cycles and the Identifiler\textregistered~PCR Amplification Kit, and investigated the heterozygote balance. Although one-tube extraction and direct PCR (i.e. $ex_{e}=pcr_{a}=1.00$) should minimise stochastic effects, it was concluded that there was no improvement\footnote{The metric used was the average peak height where the central 0.95 quantile crosses the 60\% threshold.} in peak height balance compared to single source crime scene samples analysed in a study conducted by \citet{bright_examination_2010}. Further comparison with 'Christmas Tree' stained cells indicated that the FISH process has a negative impact on peak balance.

\subsubsection{Haploid versus diploid cells}
Concurrently varying extraction efficiency and PCR aliquot proportion (Figure \ref{fig:ex_aliq}) shows that for normal casework (with extraction efficiencies of up to at least 30\% and aliquot proportions up to 35\%) the distributions of heterozygote balance for diploid and haploid cells are practically identical. Haploid cells then represent the worst case scenario for diploid cells (consider Figure \ref{fig:pcr_efficiency}, \ref{fig:pcr_aliquot}, and \ref{fig:extraction}). However if the extraction efficiency and the aliquot proportion are both relatively large, i.e. direct PCR, differences in haploid/diploid heterozygote balance distributions should be considered in models that evaluate complex DNA evidence.

% For two-column wide figures use
\begin{figure*}
% Use the relevant command to insert your figure file.
% For example, with the graphicx package use
%  \includegraphics[width=0.75\textwidth]{example.eps}
  \includegraphics[width=1\linewidth]{extraction_vs_aliquot}
% figure caption is below the figure
\caption{Heterozygote balance from 250 simulated samples with $ex_{e}=0.30$ and $ex_{e}=1.00$, and $pcr_{a}=0.05$, $pcr_{a}=0.35$, and $pcr_{a}=1.00$ in combination. PCR parameters were $pcr_{c}=30$ and $pcr_{e}=0.90$. Stutters were not simulated. Capillary electrophoresis parameters were $ce_{a}=1.00$, $ce_{T}=0$, $ce_{S}=1$, i.e. the number of molecules was used to calculate $Hb$. The red dotted lines denotes the $0.6<Hb<1.67$ thresholds.}
\label{fig:ex_aliq}       % Give a unique label
\end{figure*}
%

% For tables use
\begin{table}
% table caption is above the table
\caption{Theoretical number of cells (rounded up) required in the DNA extract to obtain a certain average amount (pg) in the PCR reaction.}
\label{tab:aliq_cells}       % Give a unique label
% For LaTeX tables use
\begin{tabular}{llll}
\hline\noalign{\smallskip}
5\% & 35\% & 100\% & Amount \\
\noalign{\smallskip}\hline\noalign{\smallskip}
20 & 3 & 1 & 6 \\
40 & 6 & 2 & 12 \\
80 & 12 & 4 & 24 \\
160 & 23 & 8 & 48 \\
320 & 46 & 16 & 96 \\
640 & 92 & 32 & 192 \\
1280 & 183 & 64 & 384 \\
2560 & 366 & 128 & 768 \\
\noalign{\smallskip}\hline
\end{tabular}
\end{table}

%% CONCLUSIONS %%%%%%%%%%%%%%%%%%%%%%%%%%%%%%%%%%%%%%%%%%%%%%%%%%%%%%%%%%%%%%%


\section{Conclusions}
\label{sec:conclusions}
It has long been established that the variance in heterozygote balance increases as the amount of DNA is reduced. Using simulations we have shown that the distribution is in fact diamond shaped. As the amount of DNA decreases, the variance increases until a maximum is reached. The variance starts to decrease at very low amounts of DNA (50 pg or less, depending on PCR efficiency, aliquot proportion, and extraction efficiency) and the distributions become multimodal rather than continuous. This was also confirmed by experimental data. In theory, under optimal conditions, the alleles in amplified diploid cells will be in perfect balance. However the extraction process, aliquot proportion, and amplification efficiency introduces variance. Direct PCR is preferred for optimal allele balance and sensitivity and has been successfully implemented for certain casework samples \cite{gray_direct_2014, verheij_protocol_2012}. Simulations show that for direct PCR, haploid and diploid cells have different heterozygote balance distributions. This may need to be accounted for in some statistical models that are used to evaluate DNA evidence. However direct PCR is not widely implemented (and may not always be suitable). With realistic extraction efficiencies and aliquot proportions the difference between $Hb$ variances is negligible. Consequently diploid cells can be used in validation to determine characteristics of $Hb$ also for haploid cells. Simulations also suggest that diluted DNA extracts, which are commonly used in validations exercises are an acceptable approximation to crime stain samples (provided that care is taken to use large volumes) except for direct PCR methods or very low levels of DNA. Our results suggest that simulations of crime stains are preferred over dilutions when the average amount of DNA in the PCR reaction approaches sub cellular amounts.

We have exemplified that the number of PCR cycles is a key factor to consider when degraded DNA is analysed. If the probability of degradation per base pair is used as a metric, rather than degradation indexes, the measure becomes kit independent. With knowledge of the degradation parameter the resulting characteristics of the DNA profiles can be predicted by simulation.

\begin{acknowledgements}
The work leading to these results has received funding from the European Union seventh Framework Programme (FP7/2007-2013) under Grant Agreement No. 285487 (EUROFORGEN-NoE). The authors thank two anonymous referees that greatly improved this manuscript. We thank Ronny Hedell and Charlotte Dufva at the Biology Section (Swedish National Forensic Centre, NFC) for access to the raw data analysed in their paper \cite{hedell_enhanced_2015}. We are also grateful to our colleagues Ingebj{\o}rg Heitmann for performing all the quantification work in the laboratory, and Thore Egeland and {\O}yvind Bleka for deriving the formulae to calculate the degradation parameter. Special thanks to Johannes Hedman (NFC and Applied Microbiology, Lund University) for valuable discussions and input to this paper.
\end{acknowledgements}


% BibTeX users please use one of
%\bibliographystyle{plainnat} % Needed to use the 'citet' command.
%\bibliographystyle{plain}
\bibliographystyle{model1-num-names}
%\bibliographystyle{spbasic}      % basic style, author-year citations
%\bibliographystyle{spmpsci}      % mathematics and physical sciences
%\bibliographystyle{spphys}       % APS-like style for physics
\bibliography{Zotero_280716.bib}   % name your BibTeX data base

% Non-BibTeX users please use
%\begin{thebibliography}{}
%
% and use \bibitem to create references. Consult the Instructions
% for authors for reference list style.
%
%\bibitem{RefJ}
% Format for Journal Reference
%Author, Article title, Journal, Volume, page numbers (year)
% Format for books
%\bibitem{RefB}
%Author, Book title, page numbers. Publisher, place (year)
% etc
%\end{thebibliography}


%% The Appendices part is started with the command \appendix;
%% appendix sections are then done as normal sections
%% \appendix
%% \section{}
%% \label{}

\newpage

\appendix

\section{Input values for the simulation in section \ref{sec:heterozygote_balance_and_the_diamond_effect}}
\label{a:input_values}

The table below shows the human DNA quantification result for the experimental data used in \citet{hedell_enhanced_2015}. Section \ref{sec:heterozygote_balance_and_the_diamond_effect} attempts to replicate the observed heterozygote balance distribution by simulation.

% For tables use
\begin{table}[ht]
% table caption is above the table
%% See r_notes.r for code.
\caption{Quantification results. Three replicates (rep.1 - rep.3) from each target dilution (\SIrange[range-units = single]{8}{84}{\pico\gram}) was quantified (Sample). Human DNA concentration in \SI{}{\ng\per\ul} (Concentration), median (Median) and average concentration (Average) are given. Two replicates did not have measurable DNA concentration (NA). The lower end of the standard curve was \SI{0.006}{\ng\per\ul} and values below this have been extrapolated. Therefore \citet{hedell_enhanced_2015} estimated the concentrations of the three lower concentration based on the sample with the highest concentration (Estimate). Finally the minimum and maximum amount in \SI{}{\pg} of DNA in the PCR reaction based on the range of concentrations have been calculated (Range).}
\label{tab:quant}       % Give a unique label
% For LaTeX tables use
\begin{tabular}{rrrrrr}
\hline\noalign{\smallskip}
Sample & Concentration & Median & Average & Estimate  & Range \\
\noalign{\smallskip}\hline\noalign{\smallskip}
84.rep.1 & 0.0134 & 0.0070 & 0.0084 & 84 & 48-134 \\
84.rep.2 & 0.0070 & & & & \\
84.rep.3 & 0.0048 & & & & \\ 
42.rep.1 & 0.0065 & 0.0033 & 0.0043 & 42 & 32-65 \\
42.rep.2 & 0.0033 & & & \\
42.rep.3 & 0.0032 & & & \\ 
17.rep.1 & 0.0052 & 0.0016 & 0.0028 & 16.7 & 15-52 \\
17.rep.2 & 0.0015 & & & \\
17.rep.3 & 0.0016 & & & \\ 
8.rep.1 & NA & NA & 0.0010 & 8.4 & NA-32 \\
8.rep.2 & NA & & & \\
8.rep.3 & 0.0032 & & & \\
\noalign{\smallskip}\hline
\end{tabular}
\end{table}

Simulation using the estimated amounts, provided in Table \ref{tab:quant}, did not fit well with the observed data. Possible reasons are discussed in section \ref{sec:heterozygote_balance_and_the_diamond_effect}. The process of finding the best fit to use in the comparison (Figure~\ref{fig:comparison_hb}) is outlined below:

\begin{enumerate}

\item Simulation was performed over a range of 0.125 to 16 diploid cells using conditions that mimic the process generating the data. The range was created using the R command: \texttt{2\^{}seq(-3, 4, by=0.1)}, which produce smaller changes for low amounts.

\item The log10 heterozygote balance was calculated for the observed data and simulated samples.

\item Homozygotes, heterozygotes separated by only one repeat, Nan values, and markers with mean peak height $>10000$ RFU were removed from the dataset.

\item The standard deviation of heterozygote balance and the number of observations were calculated for each amount.

\item The squared difference between the simulated and observed standard deviation of the heterozygote balance was calculated for each estimated amount.

\item For each estimated amount an ordered list with increasing squared difference was produced (Figure~\ref{fig:a_ranked_list}).

\item Simulated amounts of the same order of magnitude as the estimated amounts, and with the least squared difference were selected (marked with yellow in Figure~\ref{fig:a_ranked_list}) for the comparison. The results are presented in Figure~\ref{fig:comparison_hb}. 

\end{enumerate}

% For two-column wide figures use
\begin{figure*}
% Use the relevant command to insert your figure file.
% For example, with the graphicx package use
  \includegraphics[width=1\linewidth]{ranked_list}
% figure caption is below the figure
\caption{The top ten of the ranked lists produced for each estimated (est) amount of DNA where the estimated amount was derived from the original quantification (Table~\ref{tab:quant}) and the simulated (sim) result was the best fit of the model (section~\ref{sec:heterozygote_balance_and_the_diamond_effect}). Since the distribution of \textit{Hb} is diamond shaped, high and low amounts will show similar \textit{Hb} distributions and are therefore mixed in the ranked list. The fact that simulations with similar amounts are not ordered by amount is likely caused by stochastic effects. Two criteria were used to identify the 'best fit': 1) the squared difference (est-sim)\^{}2 of the \textit{Hb} variance should be minimized, and 2) the simulated amount should be of the same order of magnitude as the estimated amount. The simulated amounts 63.3, 31.7, 19.5, and 2.4 were used instead of the estimated amounts 84, 42, 16.7, and 8.4 as they provided a better fit to the observed data. The result is presented in Figure~\ref{fig:comparison_hb}.}
\label{fig:a_ranked_list}       % Give a unique label
\end{figure*}
%

\clearpage


\section{Random sampling of alleles}
\label{a:random_sampling}

The 'diamond effect' can be theoretically derived from the following reasoning. If allelic copies are randomly drawn from a pool of haploid alleles that comprises equal number of (\textit{a}, \textit{b}) alleles at a heterozygous locus, this leads to a discrete distribution of possible ratios. For example, if there are two haploid genome copies with alleles \textit{a} and \textit{b} in the DNA extract, there are only one possible copy number ratio that can be randomly drawn for a heterozygous (\textit{ab}) locus: 1/1 with a probability of 0.5. A ratio 0/2 and 2/0, each with a probability of 0.25, is also possible but will give rise to a $Hb$ of 0 and infinity. For these combinations, alleles \textit{a} and \textit{b} respectively have dropped out, giving the appearance of a homozygote with a total probability of 0.5. If there are three haploid genome copies there are only two possible copy number ratios: 1/2, and 2/1, each with a probability of 0.375. The probability of 0/3 and 3/0 is 0.125 each. Hence, the total probability of obtaining a false homozygote is reduced from 0.5 to 0.25. The scenario with four haploid genome copies are described in section \ref{sec:pcr_efficiency}. The possible outcomes for \textit{a} and \textit{b} alleles when sampling up to six molecules are shown in Table \ref{tab:sampled_alleles} with the corresponding probabilities shown in Table \ref{tab:sampled_probabilities}. Figure \ref{fig:a_descrete_possibilities} show the observed ratio between alleles from simulations ordered by total number of drawn molecules. The observed ratio start from 1 for the lowest possible number of sampled molecules required to observe both alleles for a heterozygote, namely 2. Increasing the number of sampled molecules unavoidable leads to an increase in possible copy number ratios. However, the probability of obtaining the extreme ratios decrease (shown by the solid lines and weak points). Thus, the range of observed $Hb$ reaches a tipping point at 7 sampled molecules, where the observed range start to decrease. Extreme values are still possible but with a lower probability. This is the 'diamond effect' demonstrated here by a simple binomial simulation. It support the results generated by \textit{pcrsim}.

Why is the 'diamond effect' so difficult to observe experimentally? For low-template DNA extracts it is true that, with a small aliquot you will more often end up with nothing in the PCR reaction, while if the aliquot is large both allele \textit{a} and \textit{b} will more often be sampled. This is shown by binomial simulation in Figure \ref{fig:a_sampled_alleles}. It is indeed difficult to sample both alleles at low concentrations. This is why the 'diamond effect' is difficult to observe.


% For tables use
\begin{table}[ht]
% table caption is above the table
%% See r_notes.r for code.
\caption{The possible outcomes in number of \textit{a} and \textit{b} alleles when sampling different number of molecules (1-6) and the corresponding theoretical ratio ($Hb$). This is a numerical representation of the leftmost part of the graphs in Figure \ref{fig:a_descrete_possibilities}.}
\label{tab:sampled_alleles}       % Give a unique label
% For LaTeX tables use
\begin{tabular}{rrrrrrr}
\hline\noalign{\smallskip}
Hb & 1 & 2 & 3 & 4  & 5 & 6 \\
\noalign{\smallskip}\hline\noalign{\smallskip}
Inf & 1/0 & 2/0 & 3/0 & 4/0 & 5/0 & 6/0 \\
5.00 &  &  &  &  &  & 5/1 \\
4.00 &  &  &  &  & 4/1 & \\
3.00 &  &  &  & 3/1 &  & \\
2.00 &  &  & 2/1 &  &  & 4/2 \\
1.50 &  &  &  &  & 3/2 & \\ 
1.00 &  & 1/1 &  & 2/2 &  & 3/3 \\
0.67 &  &  &  &  & 2/3 & \\
0.50 &  &  & 1/2 &  &  & 2/4 \\ 
0.33 &  &  &  & 1/3 &  & \\
0.25 &  &  &  &  & 1/4 & \\
0.20 &  &  &  &  &  & 1/5 \\
0.00 & 0/1 & 0/2 & 0/3 & 0/4 & 0/5 & 0/6 \\
\noalign{\smallskip}\hline
\end{tabular}
\end{table}

% For tables use
\begin{table}[ht]
% table caption is above the table
%% See r_notes.r for code.
\caption{The expected probability of the possible outcomes, shown in Table \ref{tab:sampled_probabilities}, when sampling different number of molecules (1-6) and the corresponding ratio ($Hb$). This is a numerical representation of the leftmost part of the graphs in Figure \ref{fig:a_descrete_possibilities}.}
\label{tab:sampled_probabilities}       % Give a unique label
% For LaTeX tables use
\begin{tabular}{rllllll}
\hline\noalign{\smallskip}
Hb & 1 & 2 & 3 & 4  & 5 & 6 \\
\noalign{\smallskip}\hline\noalign{\smallskip}
Inf & 0.5 & 0.25 & 0.125 & 0.0625 & 0.03125 & 0.015625 \\
5.00 &  &  &  &  &  & 0.09375 \\
4.00 &  &  &  &  & 0.15625 & \\
3.00 &  &  &  & 0.25 &  & \\
2.00 &  &  & 0.375 &  &  & 0.234375 \\
1.50 &  &  &  &  & 0.3125 & \\ 
1.00 &  & 0.5 &  & 0.375 &  & 0.3125 \\
0.67 &  &  &  &  & 0.3125 & \\
0.50 &  &  & 0.375 &  &  & 0.234375\\ 
0.33 &  &  &  & 0.25 &  & \\
0.25 &  &  &  &  & 0.15625 & \\
0.20 &  &  &  &  &  & 0.09375 \\
0.00 & 0.5 & 0.25 & 0.125 & 0.0625 & 0.03125 & 0.015625 \\
\noalign{\smallskip}\hline
\end{tabular}
\end{table}


% For two-column wide figures use
\begin{figure*}
% Use the relevant command to insert your figure file.
% For example, with the graphicx package use
  \includegraphics[width=0.49\linewidth]{discrete_possibilities_5}
  \includegraphics[width=0.49\linewidth]{discrete_possibilities_35}
% figure caption is below the figure
\caption{For DNA extracts containing 10-600 molecules (in steps of 10) each of allele \textit{a} and \textit{b} respectively, an aliquot of $0.05$ (left) and $0.35$ (right) was taken from each DNA extract. This was repeated 1000 times. The ratio $a/b$ ($Hb$) was plotted by the total number of sampled molecules. Points were plotted with 90\% transparency such that 10 overlapping points is needed for completely opaque colour. The colour gradient is derived from the DNA concentration in the extracts. The 5\textsuperscript{th} and 95\textsuperscript{th} percentile is indicated by the solid line.}
\label{fig:a_descrete_possibilities}       % Give a unique label
\end{figure*}
%

% For two-column wide figures use
\begin{figure*}
% Use the relevant command to insert your figure file.
% For example, with the graphicx package use
  \includegraphics[width=0.49\linewidth]{sampled_alleles_5}
  \includegraphics[width=0.49\linewidth]{sampled_alleles_35}
% figure caption is below the figure
\caption{For DNA extracts containing 1-100 molecules (in steps of 1) each of allele \textit{a} and \textit{b} respectively, an aliquot of $0.05$ (left) and $0.35$ (right) was taken from each DNA extract. This was repeated 1000 times. The proportion when none, one, or both alleles were obtained was plotted by the number of molecules in the DNA extract. This illustrates that a small aliquot often result in none or just one sampled allele type in the PCR reaction for low-template samples, while this is seldom the case for a large aliquot.}
\label{fig:a_sampled_alleles}       % Give a unique label
\end{figure*}
%

\clearpage

\section{Degraded samples}
\label{a:degraded_samples}

The degraded sample in Figure \ref{fig:comparison_deg} was simulated using \textit{pcrsim} (version 1.0.0) with the following parameters.

% For two-column wide figures use
\begin{figure*}[ht]
% Use the relevant command to insert your figure file.
% For example, with the graphicx package use
  \includegraphics[width=1\linewidth]{tab_profile}
% figure caption is below the figure
\caption{The Profile tab.}
\label{fig:a_tab_profile}       % Give a unique label
\end{figure*}
%

% For two-column wide figures use
\begin{figure*}
% Use the relevant command to insert your figure file.
% For example, with the graphicx package use
  \includegraphics[width=1\linewidth]{tab_sample}
% figure caption is below the figure
\caption{The Sample tab.}
\label{fig:a_tab_sample}       % Give a unique label
\end{figure*}
%

% For two-column wide figures use
\begin{figure*}
% Use the relevant command to insert your figure file.
% For example, with the graphicx package use
  \includegraphics[width=1\linewidth]{tab_degradation}
% figure caption is below the figure
\caption{The Degradation tab.}
\label{fig:a_tab_degradation}       % Give a unique label
\end{figure*}
%

% For two-column wide figures use
\begin{figure*}
% Use the relevant command to insert your figure file.
% For example, with the graphicx package use
  \includegraphics[width=1\linewidth]{tab_extraction}
% figure caption is below the figure
\caption{The Extraction tab.}
\label{fig:a_tab_extraction}       % Give a unique label
\end{figure*}
%

% For two-column wide figures use
\begin{figure*}
% Use the relevant command to insert your figure file.
% For example, with the graphicx package use
  \includegraphics[width=1\linewidth]{tab_normalization}
% figure caption is below the figure
\caption{The Normalization tab.}
\label{fig:a_tab_normalization}       % Give a unique label
\end{figure*}
%

% For two-column wide figures use
\begin{figure*}
% Use the relevant command to insert your figure file.
% For example, with the graphicx package use
  \includegraphics[width=1\linewidth]{tab_pcr}
% figure caption is below the figure
\caption{The PCR tab.}
\label{fig:a_tab_pcr}       % Give a unique label
\end{figure*}
%

% For two-column wide figures use
\begin{figure*}
% Use the relevant command to insert your figure file.
% For example, with the graphicx package use
  \includegraphics[width=1\linewidth]{tab_ce}
% figure caption is below the figure
\caption{The CE tab.}
\label{fig:a_tab_ce}       % Give a unique label
\end{figure*}
%

% For two-column wide figures use
\begin{figure*}
% Use the relevant command to insert your figure file.
% For example, with the graphicx package use
  \includegraphics[width=1\linewidth]{tab_epg}
% figure caption is below the figure
\caption{The EPG tab.}
\label{fig:a_tab_epg}       % Give a unique label
\end{figure*}
%

% For two-column wide figures use
\begin{figure*}
% Use the relevant command to insert your figure file.
% For example, with the graphicx package use
  \includegraphics[width=1\linewidth]{tab_simulation}
% figure caption is below the figure
\caption{The Simulation tab.}
\label{fig:a_tab_simulation}       % Give a unique label
\end{figure*}
%

\end{document}
% end of file template.tex
